# Supplementary material for: Pleiotropic genetic architecture and novel loci for C-reactive protein levels
Source: Nat Commun. 2022 Nov 14;13:6939. doi: 10.1038/s41467-022-34688-6 (PMC9663411; doi:10.1038/s41467-022-34688-6)
Supplement: Supplementary file 4 — Supplementary Datasets 1-16 [file 41467_2022_34688_MOESM4_ESM.xlsx]

## Sheet: Contents
Table of contents
Table	Tab name	Legend of table
Supplementary Data 1	Supplementary Data 1	Genomic loci (top signals) associated with C-reactive protein in genome-wide significance level (P < 5e-8) indicated by multi-trait MTAG
Supplementary Data 2	Supplementary Data 2	Secondary independent signals associated with C-reactive protein in genome-wide significance level (P < 5e-8) indicated by multi-trait MTAG
Supplementary Data 3	Supplementary Data 3	Trait-specific independent (top + secondary) signals (P < 5e-8) indicated by multi-trait MTAG
Supplementary Data 4	Supplementary Data 4	MTAG summary statistics of C-reactive protein independent SNPs (P < 5e-8) across all 6 examined traits
Supplementary Data 5	Supplementary Data 5	C-reactive protein 41 additional independent signals (P < 5e-8) indicated by the bivariate MTAG analyses
Supplementary Data 6	Supplementary Data 6	Genes associated with C-reactive protein levels (CRP; N=1816), high density lipoprotein levels (HDL; N=1451), low density lipoprotein levels (LDL; N=984), triglyceride levels (TG; N=1178), body mass index (BMI; N=2949) and cigarettes per day (CPD; N=290)
Supplementary Data 7	Supplementary Data 7	Genes associated with C-reactive protein levels (CRP) and any of the other examined traits: high density lipoprotein levels (HDL), low density lipoprotein levels (LDL), triglyceride levels (TG), body mass index (BMI) and cigarettes per day (CPD)
Supplementary Data 8	Supplementary Data 8	Gene-sets associated with C-reactive protein (CRP; N=19); high density lipoprotein levels (HDL; N=51); low density lipoprotein levels (LDL; N=79); triglyceride levels (TG; N=25); body mass index (BMI; N=25) and cigarettes per day (CPD; N=16) in a Bonferrroni significance level
Supplementary Data 9	Supplementary Data 9	Gene-property analysis results for C-reactive protein (CRP), high density lipoprotein levels (HDL), low density lipoprotein levels (LDL), triglyceride levels (TG), body mass index (BMI) and cigarettes per day (CPD) using 30 general tissue types from GTEx v8
Supplementary Data 10	Supplementary Data 10	Gene-property analysis results for C-reactive protein (CRP), high density lipoprotein levels (HDL), low density lipoprotein levels (LDL), triglyceride levels (TG), body mass index (BMI) and cigarettes per day (CPD) using 54 more specific tissue types from GTEx v8
Supplementary Data 11	Supplementary Data 11	C-reactive protein (CRP) associated loci which colocalize (PP > 0.5) between CRP and any combination of the other examined traits: high density lipoproteins (HDL), low density lipoproteins (LDL), Triglycerides (TG), body mass index (BMI) and cigarettes per day (CPD)
Supplementary Data 12	Supplementary Data 12	C-reactive protein (CRP) associated SNPs with discordant direction of effect between CRP and any combination of the other examined traits: high density lipoprotein levels (HDL), low density lipoproteins (LDL), triglyceride levels (TG), body mass index (BMI) and cigarettes per day (CPD)
Supplementary Data 13	Supplementary Data 13	PheWAS results for the 12 colocalized SNPs with discordant genetic effect between C-reactive protein levels (CRP) and any combination of the other examined traits: high density lipoprotein levels (HDL), low density lipoproteins (LDL), triglyceride levels (TG), body mass index (BMI) and cigarettes per day (CPD)
Supplementary Data 14	Supplementary Data 14	Trait-specific results from Mendelian Randomization analysis using C-reactive protein levels (CRP), high density lipoprotein levels (HDL), low density lipoprotein levels (LDL), triglyceride levels (TG), body mass index (BMI) or cigarettes per day (CPD) as exposure
Supplementary Data 15	Supplementary Data 15	Information of the included studies used in MTAG analyses
Supplementary Data 16	Supplementary Data 16	Information of the studies used in Mendelian Randomization analysis as outcomes

## Sheet: Supplementary Data 1
Supplementary Data 1. Genomic loci (top signals) associated with C-reactive protein in genome-wide significance level (P < 5e-8) indicated by multi-trait MTAG
SNP	Chr	Pos	EA	OA	MAF	Beta	SE	P	Gene	Distance	Function
rs3935032	1	1564194	T	C	0.3579	-0.01423	0.0021	1.26e-11	MIB2	0	intronic
rs6695390	1	7739140	T	G	0.4175	0.012506	0.002043	9.35e-10	CAMTA1	0	intronic
rs12132412	1	21820042	A	G	0.4016	-0.01636	0.002077	3.33e-15	NBPF3	8543	intergenic
rs34761529	1	22681214	T	C	0.1909	-0.01666	0.00247	1.53e-11	RP11-415K20.1	31389	intergenic
rs75460349	1	27180088	A	C	0.02485	0.073521	0.006807	3.41e-27	ZDHHC18	0	intronic
rs3768321	1	40035928	T	G	0.1879	0.035786	0.002578	8.19e-44	PABPC4:RP11-69E11.8	00:00:00	ncRNA_intronic
rs2842171	1	44039850	A	G	0.3569	0.012719	0.002096	1.28e-09	PTPRF	0	intronic
rs2479464	1	63130991	A	G	0.3052	0.015284	0.002105	3.86e-13	DOCK7	0	intronic
rs12030543	1	66155027	T	C	0.2028	-0.09822	0.002608	0	LEPR	47784	intergenic
rs17391694	1	78623626	T	C	0.09642	0.018685	0.002968	3.05e-10	RNFT1P2	12538	intergenic
rs469882	1	91530432	A	C	0.1899	0.032772	0.002565	2.2e-37	RPL5P6	40070	intergenic
rs6658257	1	93820684	A	G	0.3827	-0.016	0.002058	7.81e-15	DR1	0	intronic
rs9324379	1	98421965	A	C	0.161	-0.01738	0.002718	1.6e-10	RP11-490G2.2	10595	intergenic
rs17024393	1	110154688	T	C	0.0328	-0.04193	0.00626	2.12e-11	GNAT2	0	intronic
rs197419	1	112315450	A	C	0.4185	-0.01346	0.00205	5.25e-11	KCND3	0	UTR3
rs6695045	1	154432957	A	G	0.4533	0.060925	0.002069	1.36e-190	IL6R	0	intronic
rs76102184	1	156171486	T	C	0.01491	0.041834	0.00674	5.41e-10	SLC25A44	0	intronic
rs4656241	1	159613986	T	C	0.2416	-0.07841	0.002524	8.65e-212	OR10J6P	44968	intergenic
rs527248	1	177875514	A	G	0.1899	-0.01971	0.002477	1.78e-15	SEC16B	17576	intergenic
rs12058769	1	198176723	T	C	0.2753	-0.0175	0.002349	9.36e-14	NEK7	0	intronic
rs8024	1	201845575	A	C	0.3012	0.011708	0.002132	3.99e-08	IPO9	0	UTR3
rs17417252	1	205216110	A	G	0.2823	-0.01522	0.002282	2.59e-11	TMCC2	0	intronic
rs10864088	1	214392881	A	G	0.3072	-0.01604	0.002191	2.49e-13	SMYD2	61563	intergenic
rs56347111	1	221061116	A	C	0.2346	-0.01794	0.002407	8.96e-14	HLX	2714	intergenic
rs12140498	1	222098690	T	C	0.2227	-0.01739	0.002519	5.13e-12	RP11-815M8.1	0	ncRNA_intronic
rs11122456	1	230305966	A	G	0.3907	0.012658	0.002065	8.8e-10	GALNT2	0	intronic
rs10924372	1	236312326	T	C	0.3678	-0.01347	0.002095	1.28e-10	GPR137B	0	intronic
rs4658403	1	243832560	T	C	0.1779	-0.01991	0.002637	4.41e-14	AKT3	0	intronic
rs58546652	1	247601778	T	C	0.3539	0.037636	0.002085	7.9e-73	NLRP3	0	intronic
rs13021737	2	632348	A	G	0.174	-0.03135	0.002669	7.44e-32	TMEM18	34986	intergenic
rs754524	2	21311541	T	G	0.2565	-0.01291	0.002241	8.4e-09	TDRD15	35247	intergenic
rs6545790	2	25109302	A	G	0.4235	-0.02058	0.002014	1.6e-24	ADCY3	0	intronic
rs1260326	2	27730940	T	C	0.4105	0.070358	0.002054	3.83e-257	GCKR	0	exonic
rs2110944	2	37090233	T	C	0.4712	-0.01443	0.002023	9.62e-13	STRN	0	intronic
rs76866386	2	44075483	T	C	0.07853	0.026096	0.004087	1.71e-10	ABCG8	0	intronic
rs4519576	2	48966146	T	C	0.4503	-0.011	0.002007	4.16e-08	STON1-GTF2A1L:LHCGR	00:00:00	intronic
rs6728037	2	59297346	A	G	0.3817	0.014353	0.002058	3.05e-12	LINC01122	6444	intergenic
rs4281907	2	88438226	A	C	0.4771	0.013342	0.00202	4.01e-11	FABP1	10590	intergenic
rs4141632	2	102757139	A	G	0.2505	0.021267	0.002368	2.68e-19	IL1R1	0	intronic
rs7570924	2	112916296	A	G	0.2376	-0.0146	0.002414	1.45e-09	FBLN7	0	intronic
rs55709272	2	113867288	T	C	0.4374	-0.03987	0.002038	3.21e-85	IL1RN	0	intergenic
rs2161037	2	169893419	A	G	0.4672	0.020122	0.002018	2.09e-23	ABCB11	5586	intergenic
rs930036	2	171941018	A	G	0.3668	0.013113	0.002063	2.05e-10	TLK1	0	intronic
rs10497423	2	174847693	T	G	0.3897	-0.01253	0.002041	8.14e-10	RP11-394I13.2	13546	intergenic
rs1869358	2	178180703	T	C	0.2207	0.018006	0.002372	3.2e-14	NFE2L2:AC074286.1	00:00:00	ncRNA_intronic
rs12998606	2	188725859	A	G	0.4612	0.011301	0.002023	2.32e-08	LINC01090	0	ncRNA_intronic
rs6435156	2	203425475	T	C	0.2565	0.014461	0.002302	3.33e-10	BMPR2	0	UTR3
rs1441171	2	214033637	T	G	0.4662	-0.01823	0.002024	2.11e-19	RP11-105N14.3	1200	intergenic
rs6436758	2	229000048	A	G	0.339	-0.01342	0.002117	2.3e-10	SPHKAP	0	intronic
rs10498240	2	230734531	A	C	0.3439	0.014587	0.002165	1.59e-11	TRIP12	0	intronic
rs12620844	2	232324510	T	C	0.4722	-0.01364	0.002035	2.03e-11	NCL	0	intronic
rs59916403	2	242370751	T	G	0.336	0.011859	0.002115	2.05e-08	FARP2	0	intronic
rs9812100	3	4763301	A	G	0.4274	-0.01304	0.002027	1.23e-10	ITPR1	0	intronic
rs2648536	3	9407022	T	C	0.3956	0.015035	0.002059	2.83e-13	SETD5-AS1:THUMPD3	00:00:00	ncRNA_intronic
rs4390955	3	18754697	A	C	0.3012	0.013536	0.002252	1.86e-09	AC144521.1	0	ncRNA_intronic
rs6792725	3	24520283	A	G	0.329	0.016675	0.002182	2.11e-14	THRB	0	intronic
rs10433573	3	25706277	A	C	0.2982	0.012676	0.002213	1.01e-08	TOP2B	0	intronic
rs11129662	3	35696096	A	G	0.3161	-0.01314	0.002128	6.65e-10	ARPP21	0	intronic
rs6768108	3	36998755	T	C	0.4284	-0.01192	0.002025	3.93e-09	RNU6ATAC4P	10926	intergenic
rs13092573	3	46988561	T	C	0.327	0.011993	0.002111	1.35e-08	CCDC12	0	intronic
rs2280406	3	49941436	A	G	0.4911	0.023854	0.002006	1.36e-32	CTD-2330K9.3	0	UTR5
rs6801781	3	71632266	A	G	0.2783	0.011934	0.002179	4.3e-08	FOXP1	0	intronic
rs13066686	3	94075026	A	C	0.4115	-0.01401	0.002044	7.22e-12	ARMC10P1	150583	intergenic
rs11927656	3	123251793	A	G	0.1998	-0.01406	0.002479	1.43e-08	PTPLB	0	intronic
rs7630827	3	131908305	T	C	0.4602	0.011271	0.002009	2.03e-08	CPNE4	0	intronic
rs6779146	3	135907213	T	C	0.2356	-0.01715	0.002404	9.8e-13	MSL2	0	intronic
rs6809307	3	156862041	T	C	0.2614	0.01415	0.002296	7.11e-10	CCNL1	2255	intergenic
rs1514895	3	170705693	A	G	0.2893	-0.01969	0.002205	4.17e-19	RNU1-70P	6965	intergenic
rs247975	3	173107443	T	C	0.4702	-0.01114	0.002013	3.16e-08	NLGN1	6630	intergenic
rs6443429	3	176869498	A	C	0.3022	0.013306	0.002105	2.58e-10	TBL1XR1	0	intronic
rs4690098	4	3447156	T	C	0.2346	0.013457	0.002378	1.52e-08	HGFAC	0	intronic
rs994596	4	18459828	T	C	0.3181	0.014202	0.002154	4.27e-11	RP11-608B3.1	29856	intergenic
rs34811474	4	25408838	A	G	0.2167	-0.01503	0.002431	6.28e-10	ANAPC4	0	exonic
rs10008492	4	38765720	T	C	0.4344	0.013026	0.002101	5.62e-10	RNA5SP158	5206	intergenic
rs7689003	4	45125825	A	G	0.3191	-0.0166	0.002114	4.11e-15	RP11-362I1.1	72155	intergenic
rs723585	4	55503194	A	G	0.4642	0.012775	0.002023	2.69e-10	KIT	20890	intergenic
rs6845642	4	67804890	A	G	0.2137	-0.01418	0.002453	7.44e-09	RNU6-699P	41800	intergenic
rs4148155	4	89054667	A	G	0.09245	0.018633	0.003173	4.28e-09	ABCG2	0	intronic
rs1229978	4	100256199	T	C	0.4056	-0.01231	0.002043	1.7e-09	ADH1C	1449	intergenic
rs1450786	4	112653076	A	G	0.3668	0.011485	0.002086	3.7e-08	RP11-269F21.1	70880	intergenic
rs13109980	4	140886963	A	G	0.3022	-0.01291	0.002146	1.76e-09	MAML3	0	intronic
rs116734477	5	52095024	T	C	0.02883	-0.05148	0.005153	1.69e-23	ITGA1:PELO	00:00:00	intronic
rs750344	5	72979436	A	G	0.2922	0.012879	0.002215	6.11e-09	ARHGEF28	0	intronic
rs6453434	5	78570219	T	G	0.338	0.017435	0.002115	1.67e-16	JMY	0	intronic
rs6870983	5	87697533	T	C	0.2356	-0.01396	0.002413	7.27e-09	TMEM161B-AS1	0	ncRNA_intronic
rs142503704	5	92622421	A	G	0.02087	0.039907	0.00688	6.6e-09	POLD2P1	18289	intergenic
rs11135450	5	95554016	A	G	0.3449	-0.01183	0.00212	2.41e-08	CTD-2337A12.1	0	ncRNA_intronic
rs288183	5	107348180	T	G	0.167	0.017023	0.002625	8.88e-11	FBXL17	0	intronic
rs6595551	5	124139895	T	C	0.1799	-0.01606	0.002596	6.12e-10	RP11-436H11.1	4625	intergenic
rs11242113	5	131777234	A	G	0.2028	-0.01511	0.00254	2.73e-09	C5orf56	0	intronic
rs12516176	5	150435645	T	C	0.2545	-0.01352	0.002247	1.79e-09	TNIP1	0	intronic
rs10035289	5	153095918	A	G	0.4463	0.012432	0.002014	6.68e-10	GRIA1	0	intronic
rs28660413	5	156719105	T	G	0.06362	0.030042	0.004247	1.51e-12	CYFIP2	0	intronic
rs58889466	5	158253683	T	C	0.07157	-0.02309	0.003803	1.27e-09	EBF1	0	intronic
rs7730898	5	170459675	A	G	0.2724	0.016046	0.002266	1.44e-12	RANBP17	0	intronic
rs2161374	5	172176886	T	C	0.4781	-0.01695	0.00201	3.27e-17	RP11-779O18.1	8342	intergenic
rs6925389	6	7112819	A	G	0.3777	-0.0148	0.00207	8.8e-13	RREB1	0	intronic
rs5017416	6	18492350	T	G	0.05865	0.026586	0.004618	8.59e-09	RNF144B	23244	intergenic
rs2177382	6	35050506	A	G	0.159	-0.01576	0.002697	5.15e-09	ANKS1A	0	exonic
rs4714508	6	41671677	A	G	0.3449	-0.01683	0.002117	1.87e-15	TFEB	0	intronic
rs9471889	6	42598371	T	C	0.3171	0.012594	0.002173	6.79e-09	UBR2	0	intronic
rs6905544	6	98411631	A	G	0.4095	-0.01618	0.002055	3.46e-15	RP11-436D23.1	0	ncRNA_intronic
rs57803	6	111612559	A	G	0.169	-0.01459	0.002632	2.97e-08	RP5-1112D6.7	5769	intergenic
rs4946132	6	116341710	T	C	0.4245	0.01746	0.00206	2.35e-17	FRK	0	intronic
rs1490384	6	126851160	T	C	0.493	-0.02706	0.002002	1.26e-41	MIR588	45300	intergenic
rs7744830	6	130367725	T	G	0.3211	-0.02135	0.002174	9.28e-23	L3MBTL3	0	intronic
rs3777892	6	134277162	T	C	0.498	0.011695	0.002032	8.63e-09	TBPL1	0	intronic
rs6930773	6	136015501	T	G	0.3738	0.01117	0.002035	4.04e-08	LINC00271	0	ncRNA_intronic
rs62432712	6	137964697	A	G	0.169	-0.02009	0.002462	3.32e-16	RP11-95M15.1	29899	intergenic
rs12523793	6	149973764	A	G	0.33	-0.01203	0.00215	2.2e-08	KATNA1	3655	intergenic
rs1338070	6	153365841	T	G	0.2932	0.016608	0.002199	4.22e-14	RGS17	0	intronic
rs893310	6	166335521	T	C	0.4702	-0.01136	0.002009	1.56e-08	PDE10A:LINC00473	00:00:00	ncRNA_intronic
rs3808348	7	1028448	T	C	0.2147	-0.02066	0.002518	2.29e-16	CYP2W1	0	exonic
rs7455288	7	6416615	T	C	0.2256	0.01377	0.002355	4.99e-09	RAC1	0	intronic
rs57648913	7	21602065	A	G	0.1451	0.016343	0.002739	2.42e-09	DNAH11	0	intronic
rs1880241	7	22759469	A	G	0.4811	0.022898	0.002006	3.64e-30	AC073072.5	5544	intergenic
rs1708302	7	28198677	T	C	0.498	-0.01183	0.002022	4.91e-09	JAZF1	0	intronic
rs2700938	7	36085142	T	C	0.3817	-0.02067	0.002094	5.63e-23	AC083864.3	0	ncRNA_intronic
rs113585586	7	44798315	T	G	0.1093	0.018241	0.003053	2.31e-09	ZMIZ2	0	intronic
rs75229905	7	72895946	T	C	0.1143	0.034186	0.003105	3.39e-28	BAZ1B	0	intronic
rs73137144	7	74073590	A	G	0.168	0.015257	0.002586	3.63e-09	GTF2I	0	intronic
rs7794705	7	99029384	A	G	0.167	0.023888	0.002648	1.85e-19	PTCD1:ATP5J2-PTCD1	00:00:00	intronic
rs437060	7	101862968	A	G	0.3867	0.013925	0.002065	1.56e-11	CUX1	0	intronic
rs114947103	7	105658927	T	C	0.2137	-0.01663	0.002643	3.16e-10	CDHR3	0	intronic
rs17138528	7	115907289	T	C	0.3032	0.013414	0.002267	3.25e-09	AC073130.3:AC002066.1	00:00:00	ncRNA_intronic
rs7801838	7	128573994	T	C	0.3101	-0.01216	0.002204	3.43e-08	IRF5	3671	intergenic
rs10952276	7	150298483	T	C	0.2177	0.017428	0.002388	2.9e-13	RP11-632K21.7	2165	intergenic
rs7012637	8	9173209	A	G	0.4732	0.047042	0.002024	1.84e-119	RP11-115J16.1	0	ncRNA_intronic
rs1495747	8	18262861	T	C	0.2823	0.012613	0.00225	2.07e-08	NAT2	4132	intergenic
rs35237252	8	19870271	A	C	0.2734	-0.0214	0.002336	5.13e-20	LPL	45501	intergenic
rs7845090	8	73449940	A	G	0.3002	-0.01492	0.002212	1.53e-11	KCNB2	0	UTR5
rs10106298	8	103688381	A	G	0.3539	0.014113	0.002078	1.1e-11	KB-1042C11.1	12163	intergenic
rs10464844	8	106419754	A	G	0.2296	-0.01375	0.002452	2.03e-08	RP11-127H5.1:ZFPM2	00:00:00	intronic
rs10095930	8	116974302	T	C	0.4264	0.025412	0.002039	1.17e-35	LINC00536	0	ncRNA_intronic
rs112875651	8	126506694	A	G	0.3847	-0.02592	0.002081	1.27e-35	RP11-136O12.2	0	ncRNA_intronic
rs34667744	8	143354963	T	C	0.4423	-0.01172	0.002027	7.45e-09	TSNARE1	0	intronic
rs1545536	8	144643169	T	C	0.2058	-0.02135	0.002411	8.26e-19	GSDMD	0	intronic
rs7031064	9	14455076	A	G	0.4344	0.01161	0.002008	7.42e-09	NFIB	56093	intergenic
rs12340969	9	15645713	T	C	0.4732	-0.0119	0.002019	3.74e-09	CCDC171	0	intronic
rs1411432	9	16728532	A	C	0.1829	-0.01483	0.002595	1.09e-08	BNC2	0	intronic
rs10968576	9	28414339	A	G	0.3022	-0.01313	0.002155	1.11e-09	LINGO2	0	intronic
rs10969334	9	29717279	A	C	0.4125	-0.01261	0.002052	8e-10	RP11-48L13.1	80427	intergenic
rs10868852	9	71069835	A	C	0.01789	0.031823	0.005619	1.48e-08	PGM5	0	intronic
rs10797119	9	92202495	T	C	0.4642	-0.0183	0.002026	1.67e-19	GADD45G	17432	intergenic
rs10760691	9	102281383	A	G	0.3847	-0.01545	0.002079	1.08e-13	RP11-547C13.1	12594	intergenic
rs56218982	9	104114870	A	G	0.1581	-0.0185	0.002762	2.09e-11	TRMT112P4	3877	intergenic
rs2274782	9	127084074	T	C	0.337	0.011901	0.002082	1.08e-08	NEK6	0	intronic
rs635634	9	136155000	T	C	0.1849	0.032492	0.002607	1.2e-35	ABO	4382	intergenic
rs72766607	9	136895818	T	G	0.0169	0.040181	0.007306	3.8e-08	LINC00094:BRD3	00:00:00	ncRNA_exonic
rs11145912	9	139300876	A	G	0.3867	0.017367	0.002041	1.76e-17	SDCCAG3	0	intronic
rs11012732	10	21830104	A	G	0.3519	-0.01553	0.002154	5.72e-13	MLLT10	0	intronic
rs303429	10	30708441	T	C	0.4026	-0.01376	0.002058	2.27e-11	MAP3K8	14424	intergenic
rs4511241	10	62209255	A	G	0.4801	-0.01098	0.002008	4.57e-08	ANK3	0	intronic
rs59316512	10	74386532	A	G	0.01889	0.036371	0.006157	3.49e-09	MICU1	632	upstream
rs7080350	10	75577843	A	G	0.3777	0.014126	0.002026	3.08e-12	CAMK2G	0	intronic
rs704017	10	80819132	A	G	0.4384	0.014917	0.002026	1.79e-13	ZMIZ1-AS1	0	ncRNA_intronic
rs1332328	10	91011458	T	C	0.3598	0.023717	0.00212	4.58e-29	LIPA	0	intronic
rs4933220	10	93556497	A	G	0.4145	-0.01243	0.002038	1.08e-09	TNKS2-AS1	0	ncRNA_intronic
rs12263369	10	94823343	T	C	0.4423	0.018339	0.002045	3e-19	CYP26C1	0	intronic
rs577525	10	99769388	T	C	0.4414	-0.01472	0.002019	3.1e-13	CRTAC1	0	intronic
rs722564	10	118550831	T	C	0.3857	-0.01125	0.002054	4.3e-08	RPL5P27	40058	intergenic
rs7084062	10	133736636	A	G	0.4414	-0.01226	0.002022	1.31e-09	PPP2R2D	11318	intergenic
rs10831676	11	11820449	A	C	0.494	0.011848	0.002009	3.7e-09	RP11-756D7.1	39468	intergenic
rs6486122	11	13361524	T	C	0.2962	0.028462	0.002165	1.85e-39	ARNTL	0	intronic
rs1401454	11	16250183	T	C	0.4165	-0.01242	0.002047	1.28e-09	SOX6	0	intronic
rs7103411	11	27700125	T	C	0.2346	0.025127	0.002459	1.61e-24	BDNF-AS:BDNF	00:00:00	ncRNA_intronic
rs1222209	11	30361670	A	C	0.33	-0.0155	0.002132	3.64e-13	ARL14EP	1895	intergenic
rs62618693	11	32956492	T	C	0.0338	-0.02743	0.004975	3.52e-08	QSER1	0	exonic
rs4755720	11	43628749	T	C	0.3996	-0.01836	0.002053	3.79e-19	HSD17B12	0	NA
rs4647725	11	47245389	T	C	0.1541	0.035251	0.002719	1.88e-38	DDB2	0	intronic
rs75423534	11	55371381	A	G	0.1322	-0.02591	0.003017	8.89e-18	OR4C11	0	exonic
rs7933202	11	59936926	A	C	0.3936	0.020114	0.002057	1.42e-22	MS4A6A	2154	intergenic
rs198457	11	61471678	T	C	0.1909	0.017898	0.002622	8.67e-12	DAGLA	0	intronic
rs11227395	11	65829637	A	C	0.2386	-0.01874	0.002376	3.05e-15	SF3B2	0	intronic
rs36089024	11	67244644	T	C	0.4006	-0.01237	0.002051	1.62e-09	AIP	5867	intergenic
rs10898880	11	72525111	A	C	0.4503	-0.01488	0.002022	1.88e-13	ATG16L2	241	upstream
rs10750096	11	116656788	A	C	0.09344	-0.02145	0.003909	4.06e-08	ZNF259	0	intronic
rs34092660	11	119095797	T	C	0.325	0.012625	0.002252	2.06e-08	CBL	0	intronic
rs7949071	11	130877478	T	C	0.493	-0.01111	0.002008	3.12e-08	RN7SL167P	3153	intergenic
rs11222703	11	131451947	T	C	0.4056	0.011917	0.002061	7.43e-09	NTM	0	UTR5
rs1800693	12	6440009	T	C	0.4254	0.020121	0.002046	8.21e-23	TNFRSF1A	0	intronic
rs7956514	12	12879254	T	G	0.2863	-0.01441	0.002246	1.39e-10	APOLD1	0	exonic
rs2126886	12	21701300	T	C	0.2306	-0.01543	0.00248	4.87e-10	GYS2	0	intronic
rs74068089	12	24190080	A	G	0.04473	-0.04446	0.005196	1.15e-17	SOX5	86113	intergenic
rs9738365	12	31997635	A	C	0.3072	0.018978	0.002286	1.02e-16	RP11-428G5.4	8319	intergenic
rs6582586	12	46416742	A	G	0.4145	0.011347	0.002066	3.94e-08	RP11-101K23.1	18273	intergenic
rs2429472	12	47198709	T	C	0.1998	-0.01943	0.002527	1.45e-14	SLC38A4	0	intronic
rs7138803	12	50247468	A	G	0.338	0.011766	0.002079	1.52e-08	RP11-70F11.7	7521	intergenic
rs2657896	12	56929694	T	C	0.1789	-0.02244	0.002714	1.35e-16	RBMS2	0	intronic
rs56205943	12	57679414	A	G	0.1928	-0.01307	0.002396	4.93e-08	R3HDM2:RP11-123K3.4	00:00:00	intronic
rs10877949	12	63466131	T	C	0.3221	-0.01273	0.002222	1.03e-08	RSL24D1P5	16585	intergenic
rs11177593	12	69710398	T	C	0.1481	-0.01841	0.002825	7.21e-11	RP11-1143G9.2	31132	intergenic
rs7311631	12	90429028	A	G	0.4881	0.015579	0.002007	8.21e-15	RP11-654D12.2	45961	intergenic
rs11108061	12	95857620	T	C	0.4076	-0.02616	0.00205	2.77e-37	RP11-490G8.1	3552	intergenic
rs4764939	12	103522952	T	C	0.494	-0.01582	0.002009	3.35e-15	RP11-328J6.1	0	ncRNA_intronic
rs7295928	12	108280027	A	G	0.2366	-0.01387	0.002442	1.35e-08	RP11-554D14.5	1479	intergenic
rs7961554	12	121400244	A	C	0.3171	-0.08139	0.002169	3.47e-308	HNF1A-AS1	6171	intergenic
rs28376696	12	123849863	T	C	0.05268	-0.02551	0.004306	3.13e-09	hsa-mir-8072	0	ncRNA_exonic
rs7993752	13	42573980	A	C	0.4294	-0.01301	0.002052	2.3e-10	RPS28P8	3585	intergenic
rs9537938	13	58653695	A	G	0.2744	-0.01218	0.002147	1.4e-08	RNA5SP30	88096	intergenic
rs589634	13	86359321	A	G	0.3141	0.012734	0.002185	5.63e-09	SLITRK6	7603	intergenic
rs12428361	13	110368764	T	C	0.2296	-0.01369	0.002283	2.01e-09	LINC00676	11864	intergenic
rs9604045	13	113927208	T	G	0.2565	-0.0185	0.002292	6.99e-16	LDHBP1	3722	intergenic
rs12589290	14	21733457	A	G	0.1819	0.015224	0.002511	1.35e-09	HNRNPC	0	UTR5
rs72694391	14	24874026	T	C	0.4891	0.014148	0.002025	2.83e-12	NYNRIN	0	intronic
rs17522122	14	33302882	T	G	0.4891	0.011949	0.002007	2.61e-09	AKAP6	2314	intergenic
rs11156875	14	35619816	A	G	0.163	-0.01489	0.002673	2.53e-08	KIAA0391:KIAA0391	00:00:00	intronic
rs34864350	14	58759280	A	G	0.05865	-0.02715	0.004445	1e-09	C14orf37:RP11-349A22.5	00:00:00	ncRNA_intronic
rs2239222	14	73011885	A	G	0.3539	-0.0317	0.002093	7.78e-52	RGS6	0	intronic
rs8004059	14	75734471	A	G	0.2893	-0.01267	0.00221	1e-08	RP11-293M10.1:RP11-293M10.2	00:00:00	ncRNA_intronic
rs28929474	14	94844947	T	C	0.0169	-0.09055	0.007431	3.73e-34	SERPINA1	0	exonic
rs55981844	14	96933414	T	C	0.2843	0.016992	0.002219	1.91e-14	AK7	0	intronic
rs55707100	15	43820717	T	C	0.02286	0.066807	0.006469	5.28e-25	MAP1A	0	exonic
rs113941571	15	52268996	T	C	0.07455	0.024782	0.003816	8.33e-11	MAPK6	0	intergenic
rs149624078	15	53728710	T	C	0.0169	-0.11471	0.008849	1.99e-38	WDR72	77227	intergenic
rs340005	15	60878030	A	G	0.3867	0.029997	0.00207	1.41e-47	RP11-219B17.1:RORA	00:00:00	ncRNA_intronic
rs35967150	15	62324471	A	G	0.3996	0.011717	0.002069	1.49e-08	VPS13C	0	intronic
rs11635675	15	63793238	T	G	0.3917	0.013879	0.002127	6.8e-11	USP3	3554	intergenic
rs11856579	15	78012688	A	G	0.2197	-0.01276	0.002278	2.14e-08	LINGO1	0	intronic
rs11852372	15	78801394	A	C	0.3648	-0.01414	0.002154	5.24e-11	HYKK	0	intronic
rs35667726	16	2164324	T	C	0.07157	-0.0295	0.004054	3.43e-13	PKD1	0	exonic
rs879620	16	4015729	T	C	0.3887	0.012322	0.002046	1.71e-09	ADCY9	0	UTR3
rs12927172	16	27325021	A	G	0.3718	0.017564	0.002074	2.51e-17	IL4R	0	UTR5
rs7187776	16	28857645	A	G	0.3419	-0.01923	0.002044	5.19e-21	TUFM	0	UTR5
rs12716972	16	29936654	A	G	0.4821	-0.01362	0.002019	1.51e-11	KCTD13	0	intronic
rs17616063	16	51436882	A	G	0.07853	0.10798	0.003903	1.68e-168	RP11-437L7.1	46438	intergenic
rs1421085	16	53800954	T	C	0.4324	-0.03269	0.002048	2.26e-57	FTO	0	intronic
rs12446515	16	56987015	T	C	0.2922	-0.01965	0.002169	1.34e-19	AC012181.1	4161	intergenic
rs244415	16	69666683	A	G	0.4225	-0.0176	0.002045	7.78e-18	NFAT5	0	intronic
rs2000999	16	72108093	A	G	0.1918	0.01457	0.002541	9.81e-09	TXNL4B:HPR	00:00:00	intronic
rs76819459	16	79718917	A	G	0.3469	-0.01367	0.002172	3.12e-10	RP11-345M22.1	0	ncRNA_intronic
rs56823429	16	81533789	A	C	0.2833	-0.01395	0.002224	3.59e-10	CMIP	0	intronic
rs67890964	16	83979317	T	C	0.3837	-0.0135	0.002092	1.11e-10	RP11-505K9.4	0	intronic
rs11076769	16	88515576	A	C	0.2942	0.01658	0.002174	2.41e-14	ZFPM1	4148	intergenic
rs4785715	16	89800135	A	G	0.328	-0.01228	0.002132	8.48e-09	ZNF276	0	intronic
rs4516268	17	1846831	A	C	0.1909	-0.0167	0.002544	5.14e-11	RTN4RL1	0	intronic
rs178826	17	16083684	T	C	0.4344	0.01629	0.002028	9.65e-16	NCOR1	0	intronic
rs17138478	17	36073320	A	C	0.1133	0.028834	0.003004	8.03e-22	HNF1B	0	intronic
rs3169572	17	38077412	A	G	0.03579	-0.02949	0.005226	1.68e-08	ORMDL3	0	UTR3
rs684214	17	40696915	T	C	0.2584	0.01888	0.002255	5.57e-17	RP11-400F19.8	0	ncRNA_intronic
rs4643373	17	47123423	T	C	0.2575	0.017614	0.002199	1.13e-15	IGF2BP1	0	intronic
rs2777895	17	57879610	A	G	0.4374	-0.0183	0.002028	1.79e-19	VMP1	0	intronic
rs3785568	17	62023791	T	C	0.2227	0.014773	0.002497	3.28e-09	SCN4A	0	intronic
rs8178824	17	64224775	T	C	0.04076	0.059255	0.005981	3.88e-23	APOH	0	intronic
rs4468667	17	65903629	A	G	0.3101	-0.0138	0.002173	2.1e-10	BPTF	0	intronic
rs77542162	17	67081278	A	G	0.01093	-0.04798	0.006959	5.43e-12	ABCA6	0	exonic
rs9905884	17	68257738	A	C	0.2744	0.01604	0.002313	4.12e-12	CALM2P1	19835	intergenic
rs1037171	17	72702978	A	G	0.2714	0.024963	0.002227	3.65e-29	RAB37:CD300LF	00:00:00	intronic
rs6501207	17	76364099	T	C	0.2843	0.024639	0.002267	1.61e-27	RP11-806H10.4	0	ncRNA_intronic
rs2542170	18	12800820	T	C	0.4284	-0.02233	0.002021	2.27e-28	PTPN2	0	intronic
rs9951447	18	20009691	T	C	0.4394	0.011829	0.002045	7.32e-09	RP11-863N1.4	10433	intergenic
rs2236707	18	21114997	T	C	0.4304	-0.01371	0.002015	1.01e-11	NPC1	0	intronic
rs2339102	18	23797853	T	C	0.4881	0.012791	0.002017	2.28e-10	TAF4B	8046	intergenic
rs2052607	18	40788387	A	G	0.3479	-0.01362	0.002106	9.87e-11	SYT4	59455	intergenic
rs12965052	18	45665900	A	G	0.3489	0.012729	0.002099	1.33e-09	ZBTB7C	0	intronic
rs55855238	18	55089715	T	C	0.332	-0.02425	0.002096	5.75e-31	ONECUT2	13201	intergenic
rs10871777	18	57851763	A	G	0.2465	-0.02564	0.002345	7.63e-28	RP11-795H16.2	12024	intergenic
rs59737437	19	2671100	T	C	0.2386	-0.01447	0.002282	2.29e-10	GNG7	0	intronic
rs56289821	19	11188247	A	G	0.1113	-0.02676	0.003156	2.27e-17	LDLR	11790	intergenic
rs1985157	19	18513594	T	C	0.3986	-0.01628	0.002054	2.24e-15	LRRC25	5166	intergenic
rs1688043	19	35553341	T	C	0.06163	-0.02509	0.003883	1.04e-10	HPN:HPN-AS1	00:00:00	ncRNA_intronic
rs7254601	19	36147315	A	G	0.2485	0.012897	0.002338	3.45e-08	COX6B1	0	intronic
rs11666245	19	38229926	A	G	0.04573	-0.03678	0.004697	4.88e-15	ZNF573	0	exonic
rs56113850	19	41353107	T	C	0.4076	-0.01645	0.002041	7.6e-16	CTC-490E21.12:CYP2A6	00:00:00	intronic
rs584007	19	45416478	A	G	0.3777	0.076439	0.0021	4.15e-290	APOC1	1025	intergenic
rs601338	19	49206674	A	G	0.4414	0.022677	0.002007	1.31e-29	FUT2	0	exonic
rs12459419	19	51728477	T	C	0.3101	-0.01976	0.002178	1.19e-19	CD33	0	exonic
rs2261790	20	25262789	T	C	0.4334	-0.01886	0.002033	1.74e-20	PYGB	0	intronic
rs2207132	20	39142516	A	G	0.04076	0.053851	0.005743	6.75e-21	SNORD112	96929	intergenic
rs1800961	20	43042364	T	C	0.03678	-0.09182	0.005852	1.77e-55	HNF4A	0	exonic
rs4810479	20	44545048	T	C	0.2883	0.017272	0.002282	3.74e-14	PLTP	4253	intergenic
rs6020459	20	48960546	T	C	0.326	-0.017	0.002196	9.95e-15	RP11-290F20.2	22666	intergenic
rs2147338	20	50320079	T	C	0.4056	-0.01132	0.002038	2.81e-08	ATP9A	0	intronic
rs12220	20	57290705	T	C	0.4533	-0.01362	0.002063	4.11e-11	NPEPL1	0	UTR3
rs3746778	20	61341472	A	G	0.3917	-0.01137	0.002051	2.97e-08	NTSR1	0	intronic
rs1056441	20	62370349	T	C	0.2773	-0.02025	0.002167	9.38e-21	RP4-583P15.15:LIME1:RP4-583P15.14	00:00:00	UTR3
rs16988471	21	33122575	A	C	0.05268	-0.03082	0.004846	2.03e-10	AP000255.6	13854	intergenic
rs1811076	21	37420102	A	G	0.2833	0.012666	0.002273	2.52e-08	SETD4	0	intronic
rs4817984	21	40465066	A	C	0.2694	-0.03136	0.002256	6.13e-44	RPL23AP12	34427	intergenic
rs9977825	21	46494995	T	C	0.3569	0.014039	0.002116	3.25e-11	ADARB1	0	intronic
rs13058451	22	18167859	T	C	0.16	-0.01423	0.002603	4.63e-08	BCL2L13	0	intronic
rs6519133	22	39096602	T	C	0.4046	0.026109	0.00206	8.14e-37	JOSD1	0	UTR5
rs112169312	22	41374107	A	G	0.2773	0.017812	0.002348	3.27e-14	RBX1	4793	intergenic
SNP= Single-nucleotide polymorphish; Chr = Chromosome; Pos = Position; EA = Effect allele; OA = Other allele; MAF = Minor allele frequency; Beta = Effect size estimate; SE = Standard error; P = Two-sided P-value; Gene = Mapped gene; Distance = Distance between SNP and mapped gene; Function = Function of SNP

## Sheet: Supplementary Data 2
Supplementary Data 2. Secondary independent signals associated with C-reactive protein in genome-wide significance level (P < 5e-8) indicated by multi-trait MTAG
SNP	Chr	Pos	EA	OA	MAF	Beta	SE	P	Gene	Distance	Function
rs1256335	1	21890386	A	G	0.2197	0.015243	0.002422	3.09e-10	ALPL	0	intronic
rs112750178	1	26859695	T	C	0.2127	-0.01501	0.002366	2.26e-10	RPS6KA1	0	intronic
rs143785724	1	27261189	T	C	0.05765	0.022458	0.003952	1.32e-08	NUDC	0	intronic
rs3954096	1	39932994	A	G	0.2515	-0.0149	0.002434	9.29e-10	MACF1	0	intronic
rs111452793	1	40021416	A	C	0.1054	-0.02271	0.003692	7.66e-10	PPIEL	0	ncRNA_intronic
rs12140153	1	62579891	T	G	0.0666	-0.02425	0.003515	5.23e-12	INADL	0	exonic
rs1353595	1	65405070	A	C	0.1541	-0.0253	0.002851	7.06e-19	JAK1	0	intronic
rs1062445	1	65694819	A	G	0.2634	-0.01364	0.002268	1.81e-09	AK4	0	UTR3
rs7511787	1	65695054	A	G	0.1044	0.02209	0.003019	2.55e-13	AK4	0	UTR3
rs80131221	1	65712161	T	C	0.06262	-0.04365	0.0046	2.34e-21	DNAJC6	1740	intergenic
rs72679422	1	65731409	A	C	0.07256	-0.03121	0.003884	9.29e-16	DNAJC6	0	intronic
rs11208629	1	65781901	A	G	0.07654	-0.0305	0.003757	4.65e-16	DNAJC6	0	intronic
rs4916047	1	65842508	A	G	0.492	-0.01951	0.002022	4.9e-22	DNAJC6	0	intronic
rs61753391	1	65849887	A	G	0.03479	0.041632	0.006471	1.24e-10	DNAJC6	0	exonic
rs4655802	1	65888231	A	G	0.4215	-0.01813	0.002042	6.89e-19	LEPR:LEPROT	00:00:00	intronic
rs113256767	1	65901345	T	C	0.0159	-0.07969	0.007287	7.7e-28	LEPR:LEPROT	00:00:00	UTR3
rs145295328	1	65908550	A	G	0.01491	-0.0701	0.007784	2.15e-19	LEPR	0	intronic
rs114280901	1	65914995	A	G	0.02584	0.035199	0.006279	2.08e-08	LEPR	0	intronic
rs114403972	1	65924032	A	G	0.17	-0.08211	0.002729	6.13e-199	LEPR	0	intronic
rs116729383	1	65933381	T	C	0.0338	0.041438	0.005667	2.63e-13	LEPR	0	intronic
rs72681334	1	65938854	T	C	0.01193	-0.08315	0.008942	1.43e-20	LEPR	0	intronic
rs2767486	1	65991203	A	G	0.1889	-0.02135	0.002475	6.44e-18	LEPR	0	intronic
rs143288541	1	66000981	A	G	0.01491	0.050894	0.007442	8e-12	LEPR	0	intronic
rs61781315	1	66097287	A	G	0.1769	0.07136	0.00256	5.43e-171	LEPR	0	intronic
rs142832105	1	66105691	A	G	0.01093	-0.06088	0.007817	6.78e-15	LEPR	0	UTR3
rs111313184	1	66117461	A	G	0.1799	-0.02747	0.002908	3.45e-21	LEPR	10218	intergenic
rs116488551	1	66154114	A	G	0.006958	0.050995	0.008951	1.22e-08	LEPR	46871	intergenic
rs58846684	1	66154330	A	G	0.02087	-0.05987	0.005739	1.78e-25	LEPR	47087	intergenic
rs113467192	1	66163796	T	C	0.0159	0.064368	0.00702	4.77e-20	LEPR	56553	intergenic
rs76303603	1	66165578	T	C	0.0169	0.061409	0.008072	2.8e-14	LEPR	58335	intergenic
rs145344298	1	66176358	T	C	0.0328	-0.0586	0.006292	1.23e-20	RN7SL854P	50384	intergenic
rs144215737	1	66178064	A	G	0.01193	0.09979	0.008532	1.33e-31	RN7SL854P	48678	intergenic
rs76962533	1	66194165	T	C	0.02783	-0.05284	0.005378	8.76e-23	RN7SL854P	32577	intergenic
rs72683201	1	66225711	T	C	0.02783	0.091124	0.005896	6.9e-54	RN7SL854P	1031	intergenic
rs77120325	1	66250332	T	G	0.01491	-0.08233	0.009624	1.18e-17	PDE4B	7864	intergenic
rs78494072	1	66281595	A	G	0.02783	-0.04498	0.006481	3.9e-12	PDE4B	0	intronic
rs146342974	1	66301122	T	C	0.01789	0.073493	0.008425	2.7e-18	PDE4B	0	intronic
rs12129719	1	66324512	A	G	0.4364	-0.04163	0.002028	1.15e-93	PDE4B	0	intronic
rs6588178	1	66498259	T	C	0.2853	-0.03255	0.002223	1.57e-48	PDE4B	0	intronic
rs72667481	1	66586957	T	G	0.1352	-0.03539	0.003102	3.72e-30	PDE4B	0	intronic
rs76004715	1	66589032	T	C	0.06461	-0.04741	0.004132	1.79e-30	PDE4B	0	intronic
rs12731764	1	66697753	A	G	0.2654	-0.01539	0.002315	2.99e-11	PDE4B	0	intronic
rs2180336	1	66777996	T	C	0.4394	0.011415	0.002035	2.03e-08	PDE4B	0	intronic
rs7515509	1	77949123	A	G	0.326	0.012611	0.002078	1.3e-09	AK5	0	intronic
rs1201412	1	91399208	T	G	0.1352	-0.01761	0.002993	4e-09	ZNF644	0	intronic
rs11582273	1	91556959	T	C	0.2276	0.013979	0.002311	1.47e-09	RPL5P6	66597	intergenic
rs346943	1	91660024	T	C	0.04374	-0.02709	0.004784	1.49e-08	HFM1	66298	intergenic
rs141094656	1	92753336	T	C	0.0159	-0.05042	0.008642	5.38e-09	GLMN	0	intronic
rs966038	1	93512806	A	G	0.1809	0.014102	0.002521	2.22e-08	Y_RNA	19742	intergenic
rs78105201	1	153717125	A	G	0.0169	-0.04294	0.007689	2.34e-08	INTS3	0	intronic
rs10158450	1	153752139	T	C	0.4622	-0.01233	0.002015	9.32e-10	SLC27A3	0	intronic
rs111237020	1	153842032	T	C	0.05765	-0.03077	0.004757	9.84e-11	GATAD2B	0	intronic
rs61806853	1	154154587	T	C	0.03777	0.03978	0.004738	4.59e-17	TPM3	0	intronic
rs1194610	1	154296076	T	C	0.2306	-0.01754	0.002357	1.01e-13	AQP10	0	exonic
rs61808683	1	154307262	T	C	0.00994	-0.07169	0.008108	9.44e-19	ATP8B2	0	intronic
rs67156297	1	154336716	A	G	0.2505	0.029264	0.002312	1.03e-36	RP11-350G8.4	12725	intergenic
rs139364224	1	154340438	T	C	0.02087	-0.0556	0.008037	4.57e-12	RP11-350G8.4	9003	intergenic
rs79438587	1	154342517	T	C	0.16	-0.01612	0.002693	2.15e-09	RP11-350G8.4	6924	intergenic
rs12735458	1	154361406	A	G	0.01292	0.066592	0.008723	2.27e-14	RP11-350G8.4	9656	intergenic
rs12083537	1	154381103	A	G	0.1928	0.059325	0.002428	6.94e-132	IL6R	0	intronic
rs12090237	1	154389741	A	G	0.006958	-0.07302	0.007387	4.78e-23	IL6R	0	intronic
rs145909430	1	154391504	T	C	0.01292	0.085852	0.007048	3.94e-34	IL6R	0	intronic
rs79778789	1	154409434	A	G	0.01392	0.046542	0.00757	7.82e-10	IL6R	0	intronic
rs139952834	1	154416805	T	C	0.02883	0.058545	0.009069	1.08e-10	IL6R	0	intronic
rs6686750	1	154419843	A	G	0.4503	0.056743	0.002046	2.52e-169	IL6R	0	intronic
rs113580743	1	154420333	A	G	0.03777	0.044185	0.005212	2.31e-17	IL6R	0	intronic
rs114879247	1	154434836	T	C	0.01889	-0.03975	0.005722	3.74e-12	IL6R	0	intronic
rs41269913	1	154461480	T	C	0.04473	-0.03189	0.005304	1.81e-09	SHE	0	intronic
rs116059394	1	154483655	A	G	0.04871	-0.03981	0.004381	1.02e-19	TDRD10	0	intronic
rs56100876	1	154496473	A	G	0.01789	-0.0887	0.007473	1.71e-32	TDRD10	0	intronic
rs183641528	1	154499328	A	G	0.01292	-0.06946	0.007448	1.09e-20	TDRD10	0	intronic
rs147830103	1	154509061	A	G	0.04076	0.039774	0.006758	3.98e-09	TDRD10	0	intronic
rs76289529	1	154516404	T	C	0.0328	-0.0447	0.005364	7.81e-17	TDRD10	0	intronic
rs3811450	1	154551032	T	C	0.06759	0.029957	0.003797	3.05e-15	CHRNB2	0	UTR3
rs11264224	1	154568086	A	C	0.1928	0.035653	0.002698	7.04e-40	ADAR	0	intronic
rs12059682	1	154579585	T	C	0.1958	-0.04319	0.002461	5.78e-69	ADAR	0	intronic
rs12069266	1	154664175	T	G	0.4662	0.019925	0.002054	3.05e-22	KCNN3	5755	intergenic
rs144671207	1	154690089	A	G	0.01789	-0.04654	0.008488	4.16e-08	KCNN3	0	intronic
rs10128027	1	154691445	T	C	0.3479	-0.01461	0.002146	9.94e-12	KCNN3	0	intronic
rs3738028	1	154698817	A	C	0.4404	0.012725	0.002036	4.08e-10	KCNN3	0	intronic
rs12406117	1	154740879	A	G	0.4125	0.01225	0.00203	1.59e-09	KCNN3	0	intronic
rs1052067	1	156206121	A	G	0.2773	-0.01328	0.002236	2.87e-09	PMF1-BGLAP:PMF1	00:00:00	exonic
rs2104404	1	156256913	A	C	0.1948	0.014468	0.002438	2.95e-09	TMEM79	0	intronic
rs140853922	1	158981226	T	C	0.01193	0.070298	0.007741	1.07e-19	IFI16	0	intronic
rs3026946	1	159135282	T	C	0.2127	0.017782	0.002525	1.89e-12	CADM3	6116	intergenic
rs862996	1	159168609	T	C	0.2584	-0.02962	0.002286	2.21e-38	CADM3:CTA-134P22.2	00:00:00	ncRNA_intronic
rs7550207	1	159174885	T	C	0.2445	-0.02249	0.002404	8.07e-21	CTA-134P22.2:DARC	00:00:00	ncRNA_intronic
rs12042349	1	159176490	T	C	0.1183	-0.04689	0.003348	1.44e-44	CTA-134P22.2	0	ncRNA_intronic
rs863014	1	159200129	A	C	0.3598	0.038656	0.002148	2.14e-72	CTA-134P22.2	22365	intergenic
rs149999877	1	159251141	T	G	0.0169	-0.13187	0.009231	2.66e-46	OR10J2P	1349	intergenic
rs148496942	1	159300460	A	G	0.02883	0.13046	0.007452	1.26e-68	RP11-550P17.5	15495	intergenic
rs113978262	1	159319081	A	G	0.03082	-0.07808	0.005189	3.65e-51	RP11-550P17.5	0	ncRNA_intronic
rs144398877	1	159358245	A	G	0.02187	-0.07313	0.008165	3.35e-19	RP11-550P17.5	0	ncRNA_intronic
rs115615753	1	159359030	T	C	0.03678	-0.05738	0.005314	3.5e-27	RP11-550P17.5	0	ncRNA_intronic
rs75790512	1	159377328	A	G	0.01889	0.089479	0.006668	4.72e-41	RP11-550P17.5	0	ncRNA_intronic
rs150377363	1	159433843	T	C	0.01292	-0.04695	0.007475	3.36e-10	RP11-550P17.5	0	ncRNA_intronic
rs143273561	1	159435889	T	C	0.01988	0.046745	0.00635	1.82e-13	RP11-550P17.5	0	ncRNA_intronic
rs28420559	1	159445481	A	G	0.1799	0.027817	0.002558	1.53e-27	RP11-180D21.3	0	ncRNA_intronic
rs6683999	1	159464491	A	G	0.09245	0.037863	0.003685	9.13e-25	RP11-180D21.3	11324	intergenic
rs145663198	1	159475349	A	G	0.01988	0.107114	0.006652	2.44e-58	RP11-180D21.3	22182	intergenic
rs112689575	1	159550965	A	G	0.02684	0.066158	0.007062	7.38e-21	OR10AE1P	444	downstream
rs1037144	1	159567848	A	G	0.3966	-0.01351	0.002031	2.9e-11	OR10J6P	239	upstream
rs61680681	1	159567932	T	C	0.01988	-0.09586	0.006519	5.95e-49	OR10J6P	155	upstream
rs7517317	1	159582747	T	C	0.2336	0.054024	0.002296	2.1e-122	OR10J6P	13729	intergenic
rs72698553	1	159601212	T	C	0.00994	-0.05944	0.00821	4.47e-13	OR10J6P	32194	intergenic
rs75425760	1	159645826	A	C	0.07952	-0.11799	0.004072	1.45e-184	CRPP1	28946	intergenic
rs17459069	1	159648693	T	C	0.03082	-0.10489	0.005225	1.21e-89	CRPP1	26079	intergenic
rs116073407	1	159650531	A	G	0.01491	0.059255	0.008055	1.88e-13	CRPP1	24241	intergenic
rs116247097	1	159658880	A	G	0.02286	-0.10235	0.006811	4.92e-51	CRPP1	15892	intergenic
rs61821592	1	159670262	T	C	0.01193	-0.07584	0.007211	7.16e-26	CRPP1	4510	intergenic
rs876538	1	159675717	T	C	0.2097	-0.01831	0.002439	5.95e-14	CRPP1	319	upstream
rs3093070	1	159680817	T	G	0.02982	-0.0999	0.007796	1.37e-37	CRP	1261	intergenic
rs3116654	1	159695761	A	G	0.1332	0.093519	0.003023	3.74e-210	CRP	11381	intergenic
rs180689986	1	159701152	A	G	0.01193	0.177412	0.008586	7.36e-95	CRP	16772	intergenic
rs61462052	1	159701345	A	G	0.01392	-0.05225	0.008856	3.64e-09	CRP	16965	intergenic
rs75771160	1	159710872	T	C	0.07853	0.079304	0.003509	4.29e-113	RP11-419N10.5	18087	intergenic
rs12760385	1	159722353	A	G	0.01491	-0.12634	0.007195	5.11e-69	RP11-419N10.5	6606	intergenic
rs115585839	1	159726586	T	G	0.02187	0.101499	0.007152	1.04e-45	RP11-419N10.5	2373	intergenic
rs3806186	1	159749110	T	G	0.335	0.021219	0.002159	8.67e-23	DUSP23	1611	intergenic
rs61821624	1	159773350	T	C	0.1402	0.018006	0.002746	5.46e-11	FCRL6	0	intronic
rs145147679	1	159787423	A	G	0.01988	0.043964	0.007947	3.16e-08	FCRL6	1381	intergenic
rs7521729	1	159844819	A	C	0.1252	0.017463	0.003092	1.63e-08	CCDC19	0	intronic
rs79380843	1	243781484	A	G	0.01988	-0.04089	0.007129	9.68e-09	AKT3	0	intronic
rs61838754	1	247569321	T	C	0.335	-0.01377	0.002143	1.31e-10	NLRP3	10136	intergenic
rs72771996	1	247593978	A	G	0.06362	0.022711	0.003954	9.27e-09	NLRP3	0	intronic
rs10925019	1	247595850	T	C	0.1302	0.029933	0.003053	1.07e-22	NLRP3	0	intronic
rs10925024	1	247599025	T	C	0.166	-0.02316	0.00276	4.78e-17	NLRP3	0	intronic
rs112819557	1	247611514	T	C	0.02883	0.057607	0.005916	2.09e-22	NLRP3	0	intronic
rs10802505	1	247615780	A	G	0.1998	-0.02425	0.002456	5.57e-23	OR2B11	471	upstream
rs11802680	1	247615784	A	G	0.2306	0.017049	0.002433	2.43e-12	OR2B11	475	upstream
rs4362022	1	247616319	T	C	0.164	-0.02067	0.002768	8.24e-14	OR2B11	1010	intergenic
rs4925671	1	247622874	T	C	0.2803	-0.01736	0.002183	1.86e-15	OR2B11	7565	intergenic
rs62104180	2	466003	A	G	0.04771	-0.03269	0.004717	4.17e-12	AC093326.1	24940	intergenic
rs12999373	2	663483	A	G	0.2843	-0.01277	0.002302	2.91e-08	TMEM18	3851	intergenic
rs1056074	2	25053828	T	C	0.1819	-0.0162	0.002639	8.29e-10	ADCY3	0	intronic
rs34165519	2	27007428	T	C	0.03579	-0.0458	0.006549	2.7e-12	CENPA	0	intergenic
rs12467466	2	27009478	T	C	0.2266	-0.0247	0.002326	2.41e-26	CENPA	0	intronic
rs12617848	2	27118679	T	C	0.166	0.017982	0.002836	2.29e-10	DPYSL5	0	intronic
rs61742729	2	27172231	T	C	0.03877	0.035155	0.005731	8.57e-10	DPYSL5	0	UTR3
rs1659684	2	27384710	T	C	0.2406	-0.02343	0.002272	6.31e-25	AC013403.13	2612	intergenic
rs934986	2	27404846	A	C	0.09245	-0.02453	0.00329	8.97e-14	SLC5A6	17608	intergenic
rs1659681	2	27412283	A	G	0.06362	-0.04086	0.003986	1.18e-24	SLC5A6	10171	intergenic
rs115072643	2	27450763	T	G	0.0159	0.042592	0.007571	1.85e-08	CAD	0	intronic
rs75252677	2	27470531	A	G	0.00994	-0.0391	0.006784	8.22e-09	CAD	3719	intergenic
rs112001928	2	27566454	A	G	0.02187	-0.04023	0.006986	8.48e-09	GTF3C2	0	intronic
rs41288829	2	27590666	T	C	0.0328	0.043805	0.00642	8.89e-12	EIF2B4	0	exonic
rs2384629	2	27606098	A	G	0.02982	0.042001	0.006077	4.8e-12	PPM1G	0	intronic
rs76984581	2	27606586	T	C	0.1581	-0.03432	0.002693	3.43e-37	PPM1G	0	intronic
rs113271819	2	27698742	A	G	0.02087	0.042215	0.006911	1e-09	IFT172	0	intronic
rs115961201	2	27704896	A	G	0.05765	-0.04423	0.00534	1.19e-16	IFT172	0	intronic
rs116361102	2	27732845	A	G	0.02286	0.045275	0.006523	3.89e-12	GCKR	0	intronic
rs141428740	2	27735033	A	G	0.07853	0.055261	0.004393	2.7e-36	GCKR	0	intronic
rs77535061	2	27796159	T	G	0.04473	0.035358	0.004191	3.26e-17	C2orf16	3229	intergenic
rs184565252	2	27817174	A	G	0.01789	0.048169	0.007557	1.84e-10	ZNF512:RP11-158I13.2	00:00:00	ncRNA_intronic
rs58199976	2	27934524	T	C	0.2684	0.034444	0.002292	5.04e-51	AC074091.13	0	intronic
rs77189911	2	27934711	T	C	0.05666	0.026296	0.004418	2.64e-09	AC074091.13	0	intronic
rs17758075	2	28145159	T	G	0.2425	-0.02252	0.002271	3.59e-23	MRPL33:BRE	00:00:00	intronic
rs4666042	2	28421461	A	G	0.2575	0.024656	0.002294	5.96e-27	BRE	0	intronic
rs55807911	2	28421473	T	C	0.2157	-0.0288	0.00254	8.42e-30	BRE	0	intronic
rs1565326	2	28557080	T	C	0.09841	-0.02847	0.003545	9.75e-16	BRE	0	intronic
rs2279990	2	28636740	A	G	0.4404	0.012719	0.002008	2.41e-10	FOSL2	0	UTR3
rs4299376	2	44072576	T	G	0.3072	-0.01255	0.002154	5.68e-09	ABCG8	0	intronic
rs11125757	2	58785543	A	G	0.4354	-0.01113	0.002028	4.07e-08	LINC01122	0	ncRNA_intronic
rs76040012	2	59150981	T	C	0.1064	0.018845	0.003313	1.29e-08	LINC01122	0	ncRNA_intronic
rs4851487	2	102302978	T	C	0.4245	0.013655	0.002044	2.36e-11	MAP4K4	10333	intergenic
rs6729953	2	102723094	A	C	0.1859	0.015525	0.00262	3.11e-09	IL1R1	0	intronic
rs12996505	2	102931802	A	G	0.497	0.013793	0.002024	9.4e-12	IL1RL1:IL18R1	00:00:00	intronic
rs1143642	2	113588553	A	G	0.07356	0.020806	0.003632	1.01e-08	IL1B	0	intronic
rs1143625	2	113595359	T	C	0.2883	0.017199	0.002282	4.76e-14	IL1B	878	upstream
rs11695148	2	113732263	A	G	0.2018	0.015612	0.002476	2.86e-10	IL36G	0	intronic
rs6743376	2	113832333	A	C	0.3062	0.024103	0.002112	3.68e-30	IL1F10	0	exonic
rs139076984	2	113839374	T	G	0.01789	-0.06011	0.007959	4.27e-14	RNU6-1180P	5007	intergenic
rs72829856	2	113913287	A	G	0.06064	-0.03147	0.003572	1.24e-18	PSD4	1614	intergenic
rs6739883	2	113914312	A	G	0.1809	0.019892	0.002639	4.74e-14	PSD4	589	intergenic
rs77143791	2	113978183	A	G	0.05268	0.030888	0.005027	8.01e-10	PAX8-AS1:PAX8	00:00:00	ncRNA_intronic
rs11889663	2	114042706	T	C	0.3668	0.014982	0.002127	1.88e-12	PAX8	6178	intergenic
rs1968614	2	114137621	A	G	0.2724	0.012727	0.002164	4.05e-09	IGKV1OR2-108	26351	intergenic
rs78347243	2	169848557	T	C	0.07654	-0.02439	0.003782	1.12e-10	ABCB11	0	intronic
rs3770600	2	169868253	T	C	0.05368	0.030848	0.004391	2.13e-12	ABCB11	0	intronic
rs1477061	2	171683107	T	C	0.2356	0.013447	0.00231	5.86e-09	GAD1	0	intronic
rs34234296	2	175166636	A	G	0.3539	-0.01191	0.002075	9.43e-09	AC013467.1	951	upstream
rs6786055	3	48751820	T	G	0.3698	0.014725	0.002098	2.25e-12	IP6K2	0	intronic
rs12635454	3	48763656	A	G	0.08748	0.019515	0.003479	2.03e-08	IP6K2	0	intronic
rs75208336	3	50203360	A	G	0.09742	-0.0245	0.003348	2.54e-13	SEMA3F	0	intronic
rs11708067	3	123065778	A	G	0.171	-0.01298	0.002348	3.22e-08	ADCY5	0	intronic
rs11729772	4	55277208	A	G	0.3141	0.012571	0.00215	5.05e-09	RP11-545H22.1	29460	intergenic
rs1229984	4	100239319	T	C	0.02883	-0.03207	0.005806	3.32e-08	ADH1B	0	exonic
rs4865540	5	52184268	A	C	0.1968	0.017447	0.002745	2.07e-10	ITGA1	0	intronic
rs688180	5	78276747	T	C	0.4185	-0.01275	0.002052	5.24e-10	ARSB	0	intronic
rs12655172	5	88010829	T	C	0.1292	0.018292	0.003199	1.08e-08	CTC-467M3.1	0	ncRNA_intronic
rs72799498	5	132291157	A	G	0.1451	0.015405	0.002749	2.1e-08	AFF4	0	intronic
rs286965	5	153360230	T	C	0.3718	-0.01193	0.002084	1.04e-08	FAM114A2	9457	intergenic
rs6888519	5	172171643	T	C	0.0497	-0.04	0.004992	1.11e-15	RP11-779O18.1	13585	intergenic
rs78470916	6	41674100	T	G	0.03976	0.024528	0.004443	3.39e-08	TFEB	0	intronic
rs144566792	6	43076391	T	C	0.02386	-0.03874	0.007051	3.92e-08	PTK7	0	intronic
rs4895803	6	126334461	A	G	0.332	0.013386	0.002149	4.68e-10	TRMT11	0	intronic
rs2068408	6	127227414	A	C	0.4085	-0.01195	0.002064	6.92e-09	RSPO3	212334	intergenic
rs719727	6	127414838	A	G	0.2078	-0.01402	0.002332	1.81e-09	RSPO3	24910	intergenic
rs72959041	6	127454893	A	G	0.0507	-0.04178	0.004771	2e-18	RSPO3	0	intronic
rs9402210	6	130323447	T	C	0.2296	-0.01375	0.002326	3.41e-09	L3MBTL3	11396	intergenic
rs75783118	6	137974104	T	C	0.1759	0.015465	0.002637	4.49e-09	RP11-95M15.1	20492	intergenic
rs60191955	7	22747720	A	G	0.06163	-0.04051	0.003936	7.76e-25	AC073072.5	17293	intergenic
rs6461665	7	22796312	A	G	0.3191	-0.01408	0.002191	1.3e-10	AC073072.6	7888	intergenic
rs113424631	7	22868389	A	G	0.06064	-0.02503	0.004284	5.15e-09	TOMM7	5918	intergenic
rs61542988	7	22882291	T	C	0.2664	-0.02438	0.00231	4.93e-26	AC005682.5	11505	intergenic
rs34814028	7	22891353	A	G	0.08052	-0.0236	0.003884	1.23e-09	AC005682.5	2443	intergenic
rs1581498	7	22908243	A	G	0.495	-0.01236	0.002007	7.25e-10	AC005682.6	0	ncRNA_intronic
rs35867529	7	22938268	T	C	0.2455	0.015065	0.002259	2.55e-11	AC005682.8	0	ncRNA_intronic
rs112330055	7	23109316	A	G	0.06262	-0.02845	0.004237	1.89e-11	KLHL7-AS1	31530	intergenic
rs4720190	7	36105116	A	G	0.1133	0.01783	0.003108	9.69e-09	AC083864.3	10074	intergenic
rs62451586	7	36178374	A	G	0.09841	-0.02045	0.003304	6.07e-10	RP11-377H23.1	8076	intergenic
rs13236456	7	99675558	A	G	0.3946	-0.01426	0.002041	2.77e-12	ZNF3	0	intronic
rs17250196	7	99817196	T	G	0.05467	-0.02504	0.004582	4.61e-08	STAG3:GATS:GATS:PVRIG	0:0:0:0	ncRNA_intronic
rs73476799	7	150855952	A	G	0.03479	-0.03569	0.006522	4.44e-08	GBX1	0	intronic
rs11776232	8	8125378	T	C	0.2097	0.016137	0.002362	8.44e-12	FAM86B3P	22990	intergenic
rs28472946	8	8443173	T	G	0.4652	0.014579	0.002031	7.12e-13	RN7SL178P	3007	intergenic
rs568927	8	8606967	T	C	0.2346	0.016194	0.002232	4.02e-13	RP11-211C9.1	0	ncRNA_intronic
rs73192206	8	8737125	T	C	0.2972	-0.01312	0.002138	8.41e-10	MFHAS1	0	intronic
rs28602525	8	8829981	T	C	0.1223	0.017432	0.002828	7.12e-10	RP11-62H7.2	0	ncRNA_intronic
rs4841101	8	8964220	A	G	0.3101	0.022511	0.002241	9.5e-24	ERI1	0	NA
rs3748136	8	9030160	A	G	0.1859	0.014008	0.0025	2.11e-08	RP11-10A14.4	4513	intergenic
rs735449	8	9103447	A	C	0.4672	-0.0175	0.002026	5.7e-18	RP11-115J16.1	3479	intergenic
rs78293597	8	9136617	T	C	0.04473	0.024955	0.00425	4.32e-09	RP11-115J16.1	0	ncRNA_intronic
rs330078	8	9155685	T	C	0.4165	-0.01721	0.002031	2.32e-17	RP11-115J16.1	0	ncRNA_intronic
rs4841133	8	9183664	A	G	0.07455	-0.06563	0.003455	1.95e-80	RP11-115J16.1	0	ncRNA_exonic
rs117436012	8	9197359	T	C	0.0507	0.030287	0.004441	9.09e-12	RP11-115J16.1	0	ncRNA_intronic
rs17717355	8	9198695	T	G	0.07058	0.028234	0.003827	1.62e-13	RP11-115J16.1	0	ncRNA_intronic
rs2199403	8	9200787	T	C	0.3608	-0.02398	0.002078	8.7e-31	RP11-115J16.1	0	ncRNA_intronic
rs9694004	8	9309720	T	C	0.4881	0.016362	0.002021	5.77e-16	RP11-375N15.1	1487	intergenic
rs74822765	8	9449729	A	G	0.04473	0.02878	0.004745	1.32e-09	TNKS	0	intronic
rs117109436	8	9491923	A	G	0.09145	0.024765	0.003679	1.69e-11	TNKS	0	intronic
rs56738120	8	9652308	T	C	0.1133	0.024671	0.003224	1.99e-14	TNKS	12451	intergenic
rs111932515	8	9672602	A	G	0.08549	-0.02193	0.003868	1.42e-08	TNKS	32745	intergenic
rs587059	8	9831664	T	C	0.4513	-0.01865	0.002002	1.18e-20	snoU13	42330	intergenic
rs6987910	8	9902198	A	G	0.1213	-0.01976	0.002838	3.31e-12	RP11-1E4.1	5796	intergenic
rs79228382	8	9959795	T	G	0.05865	0.026779	0.00376	1.07e-12	MSRA	0	intronic
rs7836718	8	10066119	A	G	0.2068	-0.01504	0.002297	5.81e-11	MSRA	0	intronic
rs55878365	8	10194645	A	G	0.1203	0.016984	0.00281	1.49e-09	MSRA:RP11-212F11.1	00:00:00	ncRNA_exonic
rs3750310	8	10283426	A	G	0.4612	-0.02112	0.002007	6.74e-26	MSRA	0	intronic
rs73201125	8	10420911	T	C	0.2157	-0.01555	0.002396	8.53e-11	PRSS55	9234	intergenic
rs13277080	8	10578972	T	C	0.4632	0.012593	0.002013	3.98e-10	SOX7	2305	intergenic
rs73196883	8	10860265	A	G	0.05765	0.02151	0.003753	9.93e-09	XKR6	0	intronic
rs2409750	8	11087694	A	C	0.173	0.017866	0.002643	1.39e-11	LINC00529	17440	intergenic
rs10088942	8	11285368	A	G	0.2873	0.01368	0.002184	3.76e-10	C8orf12:FAM167A	00:00:00	intronic
rs998682	8	11353052	A	G	0.159	0.016861	0.00275	8.68e-10	BLK	0	intronic
rs7820492	8	11404514	A	G	0.4791	-0.0118	0.00202	5.25e-09	BLK	0	intronic
rs17807945	8	11487299	T	C	0.1899	-0.01677	0.002582	8.28e-11	GATA4	47168	intergenic
rs11781613	8	11502448	T	G	0.2346	-0.01239	0.00225	3.65e-08	GATA4	32019	intergenic
rs55994985	8	11537190	T	G	0.4483	0.014854	0.002029	2.46e-13	GATA4	0	intronic
rs17153698	8	11590008	A	G	0.167	0.015687	0.002733	9.54e-09	GATA4	0	intronic
rs1736060	8	11664738	T	C	0.4761	0.02516	0.002049	1.14e-34	FDFT1	0	intronic
rs139736418	8	11675011	T	C	0.09046	-0.0197	0.003575	3.59e-08	FDFT1	0	intronic
rs73207295	8	11687034	A	G	0.0159	0.041881	0.006855	1e-09	FDFT1	0	intronic
rs7008302	8	11765250	A	G	0.3489	0.012628	0.002096	1.7e-09	RP11-589N15.1	10870	intergenic
rs7461560	8	11844673	T	C	0.1362	-0.01742	0.003165	3.73e-08	DEFB135	2573	intergenic
rs2737252	8	116663898	A	G	0.2396	-0.02779	0.002238	2.13e-35	TRPS1	0	intronic
rs7815807	8	116994240	T	C	0.07853	0.026336	0.003735	1.78e-12	LINC00536	0	ncRNA_intronic
rs12056493	8	117057994	A	G	0.2406	-0.01314	0.002383	3.49e-08	LINC00536	0	ncRNA_intronic
rs6989383	8	126342923	T	C	0.4781	0.019077	0.002026	4.73e-21	NSMCE2	0	intronic
rs2980883	8	126474405	T	G	0.165	0.016342	0.002762	3.27e-09	RP11-136O12.2	4775	intergenic
rs10956251	8	126513330	T	C	0.1421	0.026587	0.002958	2.49e-19	RP11-136O12.2	0	ncRNA_intronic
rs12550634	8	144918680	T	C	0.2247	-0.01338	0.002367	1.57e-08	NRBP2	0	intronic
rs17539995	9	92241847	A	G	0.1561	0.015651	0.002647	3.36e-09	GADD45G	20376	intergenic
rs7040551	9	92274114	A	G	0.2068	-0.01515	0.002503	1.44e-09	RP11-316P17.2	42451	intergenic
rs12554339	9	136128737	A	C	0.2207	0.012959	0.002358	3.88e-08	ABO:RP11-430N14.4	00:00:00	ncRNA_exonic
rs17567909	9	139369212	A	G	0.1213	-0.01895	0.003065	6.28e-10	SEC16A	0	exonic
rs58287327	10	81088057	A	G	0.3191	0.012938	0.002323	2.56e-08	ZMIZ1	11780	intergenic
rs7080494	10	94846093	A	G	0.494	-0.01161	0.002008	7.38e-09	CYP26A1	8445	intergenic
rs1222925	10	95039264	T	C	0.3897	0.011277	0.002064	4.67e-08	RP11-624L12.1	4496	intergenic
rs12791818	11	27277760	A	G	0.08449	0.023403	0.003781	6.03e-10	RP11-1L12.3	36099	intergenic
rs10450588	11	27308664	T	C	0.4046	0.01161	0.002096	3.06e-08	CCDC34	43709	intergenic
rs10835197	11	27607543	T	C	0.2058	0.017723	0.002386	1.11e-13	BDNF-AS	0	ncRNA_intronic
rs117529631	11	46159633	T	C	0.03181	-0.03232	0.004871	3.24e-11	RP11-702F3.2	4633	intergenic
rs2046834	11	46218910	A	G	0.3708	0.011799	0.002099	1.89e-08	RP11-702F3.4	16461	intergenic
rs9988865	11	46347887	A	G	0.2376	0.013593	0.002373	1.01e-08	CREB3L1	4914	intergenic
rs113908435	11	47468515	T	C	0.02087	-0.04011	0.005144	6.31e-15	RAPSN	0	intronic
rs7124681	11	47529947	A	C	0.4215	0.022897	0.00204	3.17e-29	CELF1	0	intronic
rs11601694	11	47614575	T	C	0.04175	0.027458	0.005003	4.07e-08	C1QTNF4	0	intronic
rs4882246	11	48371017	T	G	0.1759	0.024276	0.002545	1.42e-21	OR4C4P	0	ncRNA_intronic
rs7117750	11	49182548	T	C	0.01889	-0.03923	0.005951	4.36e-11	FOLH1	0	intronic
rs112408350	11	50267336	A	C	0.1113	-0.0271	0.003182	1.65e-17	RP11-574M7.1	0	ncRNA_intronic
rs77328021	11	51529176	A	G	0.1292	-0.02525	0.002995	3.38e-17	OR4C50P	1375	intergenic
rs12417343	11	56471973	A	G	0.09344	-0.0264	0.00339	6.91e-15	OR9G1	3191	intergenic
rs524288	11	56905911	T	G	0.3509	0.011865	0.00213	2.54e-08	LRRC55	43309	intergenic
rs12797544	11	57049791	A	G	0.3121	0.012521	0.002189	1.06e-08	TNKS1BP1	17320	intergenic
rs198440	11	61508522	A	G	0.2813	0.012335	0.002195	1.93e-08	DAGLA	0	intronic
rs174547	11	61570783	T	C	0.3469	0.011778	0.002118	2.69e-08	FADS2:FADS1	00:00:00	intronic
rs10750766	11	65473798	A	C	0.2903	0.012925	0.002199	4.15e-09	KAT5	5668	intergenic
rs622614	11	65663239	T	C	0.1938	0.013851	0.002456	1.7e-08	FOSL1	0	intronic
rs3741368	11	66083782	A	G	0.4463	-0.01208	0.002033	2.84e-09	RP11-867G23.13:CD248	00:00:00	exonic
rs11603160	11	72894273	T	C	0.159	0.014292	0.002605	4.12e-08	RP11-800A3.3	1531	intergenic
rs11047139	12	24021089	T	C	0.2306	0.019024	0.002375	1.14e-15	SOX5	0	intronic
rs1391789	12	24183284	A	G	0.2326	0.018361	0.002388	1.5e-14	SOX5	79317	intergenic
rs12367235	12	24290997	A	G	0.2167	0.016682	0.002545	5.54e-11	MIR920	74357	intergenic
rs1259887	12	32072705	T	C	0.5	-0.01266	0.002028	4.24e-10	AC023050.1	4063	intergenic
rs1800973	12	69744014	A	C	0.04374	0.027073	0.004302	3.12e-10	LYZ	0	exonic
rs2230281	12	89917518	A	G	0.2783	-0.01231	0.002222	3.01e-08	POC1B:GALNT4:POC1B-GALNT4	00:00:00	exonic
rs12825390	12	90380148	A	C	0.05666	-0.02688	0.004684	9.57e-09	RP11-654D12.2	0	ncRNA_intronic
rs10777693	12	95792597	A	G	0.3658	-0.01317	0.002069	1.93e-10	RP11-167N24.4	0	ncRNA_intronic
rs2596736	12	95844699	T	C	0.09145	-0.02314	0.003091	7.01e-14	RNU6-735P	12079	intergenic
rs10777702	12	95935627	T	C	0.3002	-0.01196	0.002187	4.55e-08	USP44	0	intronic
rs2007882	12	120016772	A	G	0.04374	-0.03504	0.005167	1.19e-11	RP11-768F21.1	0	ncRNA_intronic
rs45670	12	120186931	T	C	0.3171	0.014109	0.002164	7.07e-11	CIT	0	intronic
rs11064952	12	120332186	T	C	0.008946	-0.05042	0.007457	1.36e-11	CIT	17090	intergenic
rs113004644	12	120372754	T	C	0.1581	0.0171	0.002869	2.52e-09	RPL35AP30	24473	intergenic
rs111824642	12	120526148	A	G	0.05368	-0.02766	0.004613	2.01e-09	CCDC64	0	intronic
rs2239204	12	120541016	T	C	0.04274	-0.02599	0.004746	4.34e-08	RAB35	0	intronic
rs11065026	12	120559928	T	C	0.05666	-0.04049	0.004143	1.45e-22	RAB35	4621	intergenic
rs116877194	12	120626562	A	G	0.09344	0.021572	0.00345	4.03e-10	GCN1L1	0	intronic
rs117864951	12	120682649	A	G	0.04672	-0.03372	0.005489	8.08e-10	PXN	0	intronic
rs1182859	12	120693288	A	G	0.1163	0.031915	0.002972	6.72e-27	PXN	0	intronic
rs7960743	12	120720038	T	C	0.169	-0.03146	0.002609	1.79e-33	NME2P1	0	ncRNA_exonic
rs2859287	12	120821339	T	C	0.3221	-0.01901	0.002133	4.99e-19	RP1-166H1.2	6009	intergenic
rs206969	12	120835893	T	C	0.2127	-0.02269	0.002438	1.3e-20	RP1-166H1.2	2095	intergenic
rs2516079	12	120859188	T	G	0.2972	0.026417	0.002221	1.29e-32	COX6A1	16704	intergenic
rs7970933	12	120862474	A	G	0.2217	-0.01294	0.00236	4.11e-08	COX6A1	13418	intergenic
rs117976328	12	120891560	A	G	0.0338	-0.05935	0.005811	1.74e-24	AL021546.6:GATC	00:00:00	intronic
rs145299974	12	120901765	A	G	0.007952	0.049349	0.00872	1.52e-08	SRSF9	0	exonic
rs34179846	12	120917722	T	C	0.07555	-0.04058	0.00335	8.99e-34	DYNLL1	0	intronic
rs11610160	12	120959204	A	G	0.2127	0.016375	0.002487	4.58e-11	COQ5	0	intronic
rs117803005	12	120963926	A	G	0.02485	0.038867	0.006928	2.02e-08	COQ5	0	intronic
rs139961239	12	121035542	A	G	0.0159	0.058938	0.007689	1.78e-14	RPL11P5	3190	intergenic
rs67279017	12	121041224	A	C	0.1153	0.050879	0.003495	5.24e-48	RPL11P5	8872	intergenic
rs11609125	12	121062471	A	G	0.02286	0.050141	0.006787	1.49e-13	RP11-728G15.1	5436	intergenic
rs4766973	12	121064024	T	G	0.1491	-0.03756	0.002976	1.61e-36	RP11-728G15.1	3883	intergenic
rs145738980	12	121067686	T	C	0.3032	-0.03736	0.002281	2.74e-60	RP11-728G15.1	221	downstream
rs10849773	12	121080103	A	G	0.0159	0.058917	0.007056	6.84e-17	CABP1	0	intronic
rs73222792	12	121095312	A	G	0.03082	0.055142	0.005307	2.75e-25	CABP1	0	intronic
rs76215734	12	121122474	A	G	0.1879	0.081151	0.00288	1.2e-174	MLEC	2197	intergenic
rs117658566	12	121220073	T	C	0.02187	0.037864	0.006416	3.59e-09	SPPL3	0	intronic
rs77431485	12	121223159	A	G	0.007952	-0.06245	0.009232	1.34e-11	SPPL3	0	intronic
rs142368429	12	121240098	T	C	0.01889	-0.08001	0.009774	2.7e-16	SPPL3	0	intronic
rs141346429	12	121306178	T	C	0.007952	-0.08521	0.010012	1.73e-17	SPPL3	0	intronic
rs117816983	12	121338219	A	G	0.01889	-0.06254	0.006115	1.5e-24	SPPL3	0	intronic
rs117548270	12	121348301	A	G	0.01988	-0.05517	0.008711	2.4e-10	CLIC1P1	3901	intergenic
rs142601917	12	121352074	T	C	0.02386	-0.06397	0.00596	7.17e-27	CLIC1P1	128	upstream
rs1186380	12	121376416	T	C	0.2237	0.046463	0.002272	5.45e-93	RPL12P33	21376	intergenic
rs141131173	12	121380655	T	G	0.02286	0.08204	0.007801	7.19e-26	RPL12P33	25615	intergenic
rs77254471	12	121385078	T	C	0.01491	-0.08103	0.007612	1.83e-26	HNF1A-AS1	21337	intergenic
rs4298983	12	121385479	T	C	0.02087	0.099821	0.005935	1.8e-63	HNF1A-AS1	20936	intergenic
rs111247170	12	121388385	T	C	0.0328	0.059379	0.005811	1.63e-24	HNF1A-AS1	18030	intergenic
rs117131717	12	121396182	T	C	0.04573	-0.06268	0.005637	1.01e-28	HNF1A-AS1	10233	intergenic
rs56156770	12	121421992	T	C	0.02883	0.081085	0.007086	2.56e-30	HNF1A	0	intronic
rs2393777	12	121424400	T	C	0.1093	-0.02593	0.003185	3.87e-16	HNF1A	0	intronic
rs1169293	12	121426545	A	G	0.08549	0.056241	0.003811	2.73e-49	HNF1A	0	intronic
rs11065389	12	121437964	T	C	0.01988	0.104425	0.007246	4.41e-47	HNF1A	0	intronic
rs11065390	12	121439598	A	G	0.0159	0.049594	0.006282	2.91e-15	HNF1A	0	UTR3
rs74876709	12	121450013	A	G	0.01889	0.07391	0.007677	6.15e-22	C12orf43	0	intronic
rs139868663	12	121459351	T	C	0.01491	-0.08665	0.008629	9.91e-24	OASL	0	intronic
rs76102919	12	121464894	T	C	0.01193	-0.08114	0.007969	2.38e-24	OASL	0	intronic
rs2859402	12	121478277	A	G	0.2942	0.075534	0.002231	2.6e-251	OASL	1231	intergenic
rs2708101	12	121487632	T	C	0.494	-0.04079	0.002014	3.34e-91	OASL	10586	intergenic
rs78671297	12	121488593	A	C	0.02087	0.058154	0.007568	1.54e-14	OASL	11547	intergenic
rs143432184	12	121510619	T	C	0.0328	0.045893	0.006757	1.11e-11	RP11-216P16.4	7025	intergenic
rs11065422	12	121512148	A	G	0.3419	-0.03437	0.002147	1.08e-57	RP11-216P16.4	5496	intergenic
rs117344076	12	121520277	T	C	0.01789	-0.06787	0.00726	8.88e-21	RP11-216P16.4	2349	intergenic
rs74663951	12	121559410	A	G	0.02386	0.051353	0.006643	1.07e-14	P2RX7	11211	intergenic
rs11065442	12	121563896	A	C	0.1521	0.030687	0.002693	4.34e-30	P2RX7	6725	intergenic
rs117692465	12	121579140	A	G	0.0497	-0.03176	0.004616	5.98e-12	P2RX7	0	intronic
rs28360447	12	121600238	A	G	0.02485	-0.04816	0.007508	1.42e-10	P2RX7	0	exonic
rs11065464	12	121602135	A	C	0.2654	0.03514	0.002285	2.24e-53	P2RX7	0	intronic
rs7958316	12	121605373	A	G	0.0159	-0.05166	0.007237	9.47e-13	P2RX7	0	exonic
rs28360457	12	121613229	A	G	0.008946	0.064598	0.007689	4.42e-17	P2RX7	0	exonic
rs1169721	12	121641509	A	G	0.2286	0.017936	0.002469	3.78e-13	P2RX4	6150	intergenic
rs28360463	12	121647324	A	C	0.1521	-0.0276	0.002923	3.63e-21	P2RX4	335	upstream
rs150201054	12	121656614	T	G	0.0169	-0.04359	0.007574	8.68e-09	P2RX4	0	intronic
rs2686345	12	121690555	T	C	0.2356	-0.03191	0.002344	3.17e-42	CAMKK2	0	intronic
rs79875796	12	121699887	A	C	0.02087	-0.04459	0.005456	3.01e-16	CAMKK2	0	intronic
rs11613680	12	121700858	A	G	0.2256	0.042053	0.002328	6.54e-73	CAMKK2	0	intronic
rs1653607	12	121707036	T	C	0.1113	0.033213	0.003341	2.76e-23	CAMKK2	0	intronic
rs1151886	12	121718111	A	G	0.1014	-0.02637	0.003414	1.14e-14	CAMKK2	0	intronic
rs1647254	12	121813322	A	G	0.16	0.016463	0.002752	2.21e-09	ANAPC5	0	intronic
rs73224247	12	121824009	T	C	0.08946	-0.02781	0.003571	6.77e-15	ANAPC5	0	intronic
rs111690247	12	121885201	T	C	0.07853	0.020498	0.003589	1.13e-08	KDM2B	0	intronic
rs60186830	12	122022382	A	G	0.04771	-0.03223	0.005764	2.24e-08	RP13-941N14.1	0	ncRNA_intronic
rs740079	14	73010297	A	G	0.03777	-0.02714	0.00487	2.52e-08	RGS6	0	intronic
rs7150135	14	73042690	T	C	0.4284	-0.01182	0.002045	7.55e-09	RP3-514A23.2	0	ncRNA_intronic
rs17780783	14	73219669	A	C	0.2157	-0.0137	0.002401	1.16e-08	DPF3	0	intronic
rs8006178	14	73358764	A	C	0.2147	-0.01704	0.002375	7.27e-13	DPF3	0	intronic
rs2535907	14	73429755	A	G	0.3131	-0.01826	0.002183	6.05e-17	RP11-109N23.1	597	downstream
rs7154527	14	73916084	A	C	0.2823	-0.01343	0.002269	3.18e-09	NUMB	0	intronic
rs78715582	14	94770184	T	C	0.1839	0.016436	0.002653	5.83e-10	SERPINA6	400	downstream
rs7160148	14	96968604	T	G	0.2346	0.014653	0.002426	1.53e-09	RP11-872J21.3:PAPOLA	00:00:00	ncRNA_exonic
rs184334219	15	42721845	A	G	0.02783	0.043363	0.00757	1.02e-08	ZNF106	0	intronic
rs6493498	15	51754451	T	C	0.4602	0.012665	0.00201	2.94e-10	RP11-707P17.1:DMXL2	00:00:00	ncRNA_intronic
rs10518694	15	53072673	A	C	0.1103	0.016032	0.002848	1.81e-08	ONECUT1	0	intronic
rs79101008	15	53076370	A	C	0.08847	-0.02806	0.003256	6.82e-18	ONECUT1	0	intronic
rs143399102	15	53267092	T	C	0.01193	-0.04668	0.007093	4.68e-11	EEF1A1P22	36376	intergenic
rs10162635	15	53692077	A	C	0.341	-0.01325	0.002133	5.24e-10	WDR72	113860	intergenic
rs1516403	15	53739281	T	C	0.4205	0.018835	0.002017	9.75e-21	WDR72	66656	intergenic
rs1189395	15	53767886	A	G	0.03877	-0.01281	0.002257	1.38e-08	WDR72	38051	intergenic
rs150952015	15	60884594	T	G	0.05666	-0.03207	0.004567	2.19e-12	RP11-219B17.1:RORA	00:00:00	exonic
rs340026	15	60910110	A	G	0.1769	-0.01642	0.002608	3.04e-10	RP11-219B17.1:RORA	00:00:00	ncRNA_intronic
rs974066	15	60952597	A	C	0.3877	0.01409	0.002101	1.98e-11	RORA	0	intronic
rs11648261	16	1795601	A	G	0.1978	-0.01391	0.002521	3.47e-08	MAPK8IP3	0	intronic
rs9939450	16	28301487	T	C	0.495	0.013124	0.002014	7.17e-11	RP11-57A19.2	0	ncRNA_intronic
rs141179989	16	51067084	T	C	0.0169	-0.04597	0.007961	7.68e-09	RP11-883G14.2	0	ncRNA_intronic
rs149568877	16	51088702	A	G	0.0169	-0.06498	0.008067	7.91e-16	RP11-883G14.4	0	ncRNA_exonic
rs62029980	16	51102501	A	G	0.0159	-0.03486	0.006258	2.53e-08	RP11-883G14.4	12190	intergenic
rs66744209	16	51123320	A	G	0.2247	-0.02245	0.002481	1.48e-19	SOD1P2	18161	intergenic
rs12597585	16	51123655	A	G	0.2853	0.019312	0.002345	1.82e-16	SOD1P2	17826	intergenic
rs72789929	16	51128026	A	G	0.03678	0.037427	0.005736	6.78e-11	SOD1P2	13455	intergenic
rs12448756	16	51130463	A	G	0.1471	0.025359	0.00258	8.37e-23	SOD1P2	11018	intergenic
rs116971887	16	51170026	T	G	0.04473	-0.10703	0.004915	4.02e-105	SALL1	0	UTR3
rs1465338	16	51171670	T	C	0.3777	-0.04031	0.002117	8.14e-81	SALL1	0	intronic
rs13336129	16	51175658	T	C	0.08449	0.024424	0.003948	6.14e-10	SALL1	0	exonic
rs142329607	16	51185411	T	C	0.006958	-0.05622	0.006895	3.53e-16	SALL1	132	upstream
rs34419562	16	51208161	A	G	0.09841	0.032494	0.00348	9.98e-21	SALL1	22882	intergenic
rs141651106	16	51223317	A	G	0.03976	0.035286	0.005801	1.18e-09	SALL1	38038	intergenic
rs117695016	16	51266276	A	C	0.04175	0.03211	0.005395	2.65e-09	AC137527.2	11688	intergenic
rs62039703	16	51274209	T	C	0.4533	0.011454	0.002052	2.37e-08	AC137527.2	3755	intergenic
rs150044976	16	51317787	A	G	0.01789	-0.06154	0.00622	4.4e-23	UNGP1	4763	intergenic
rs12599236	16	51352247	A	G	0.498	-0.01323	0.00201	4.71e-11	RP11-437L7.1	36119	intergenic
rs6498847	16	51387048	T	C	0.4016	0.014695	0.002034	5.04e-13	RP11-437L7.1	1318	intergenic
rs73577882	16	51399701	T	C	0.03976	-0.03616	0.005706	2.35e-10	RP11-437L7.1	9257	intergenic
rs4784296	16	51479349	A	G	0.4642	-0.01825	0.002011	1.13e-19	RP11-437L7.1	88905	intergenic
rs62042004	16	51522044	A	G	0.0338	0.031263	0.005189	1.69e-09	RP11-437L7.1	131600	intergenic
rs1846405	16	51551412	A	G	0.4622	-0.01192	0.002023	3.82e-09	HNRNPA1P48	128254	intergenic
rs8057507	16	51667131	T	C	0.4851	-0.01389	0.002023	6.74e-12	HNRNPA1P48	12535	intergenic
rs11860919	16	51771217	A	G	0.2366	0.016442	0.002394	6.53e-12	RP11-7O14.1	25212	intergenic
rs11643744	16	53791798	A	G	0.2972	0.012465	0.002146	6.25e-09	FTO	0	intronic
rs12448528	16	56985555	A	G	0.2127	0.015113	0.002431	5.12e-10	AC012181.1	5621	intergenic
rs12720922	16	57000885	A	G	0.2058	0.021312	0.0026	2.49e-16	CETP	0	intronic
rs1800777	16	57017319	A	G	0.03976	0.028911	0.005297	4.81e-08	CETP	0	exonic
rs2347568	16	79210182	A	C	0.4254	0.011986	0.002056	5.51e-09	WWOX	0	intronic
rs12941913	17	1346417	T	C	0.4404	0.012451	0.002064	1.61e-09	CRK	0	intronic
rs11078597	17	1618363	T	C	0.169	0.016569	0.002559	9.49e-11	MIR22HG	0	ncRNA_intronic
rs1557812	17	36034365	A	G	0.2227	0.013777	0.002395	8.86e-09	RP11-697E22.2	0	ncRNA_intronic
rs2269842	17	36059246	A	C	0.2922	-0.02001	0.002239	3.98e-19	HNF1B	0	intronic
rs8072566	17	40476363	A	G	0.2058	-0.01754	0.002486	1.71e-12	STAT3	0	intronic
rs56017239	17	40989002	A	G	0.03579	-0.0353	0.005463	1.03e-10	PSME3	0	intronic
rs4794447	17	46180724	T	C	0.3002	0.014513	0.00225	1.12e-10	SNX11	0	UTR5
rs3809780	17	46693443	T	C	0.4861	0.011596	0.002022	9.69e-09	HOXB7	0	upstream
rs669686	17	47321231	T	C	0.4314	0.013312	0.002035	6.14e-11	RP1-62O9.3	4369	intergenic
rs67378767	17	57194237	T	G	0.1879	-0.01488	0.002439	1.04e-09	AC099850.1:SKA2	00:00:00	ncRNA_intronic
rs78638044	17	57974476	A	G	0.08946	-0.01691	0.00307	3.63e-08	RPS6KB1	0	intronic
rs11870969	17	68405068	A	G	0.1779	0.015244	0.00254	1.94e-09	CTD-2378E21.1	40010	intergenic
rs4141160	17	68519314	A	G	0.341	0.011973	0.002121	1.64e-08	RP11-1058G23.1	105743	intergenic
rs11652717	17	73123081	T	C	0.328	-0.01557	0.00225	4.59e-12	ARMC7	0	intronic
rs7217663	17	76285388	T	C	0.1163	-0.01833	0.003294	2.65e-08	RP11-219G17.4	10814	intergenic
rs72894780	17	76325388	T	G	0.171	0.014489	0.00256	1.51e-08	AC061992.2	0	ncRNA_intronic
rs11658216	17	76344918	T	C	0.2604	0.022713	0.002265	1.13e-23	AC061992.2	1038	intergenic
rs116994828	17	76347598	T	C	0.02584	0.035478	0.005698	4.79e-10	AC061992.2	3718	intergenic
rs41522945	17	76354126	T	C	0.0666	-0.02308	0.004218	4.43e-08	SOCS3	0	UTR3
rs8072632	17	76397830	T	C	0.3748	-0.01155	0.002066	2.28e-08	PGS1	0	intronic
rs7227207	18	12819616	T	C	0.3181	-0.01394	0.002216	3.15e-10	PTPN2	0	intronic
rs12961799	18	12904399	T	C	0.3101	-0.01776	0.002249	2.9e-15	PTPN2	0	intronic
rs7234163	18	13000975	T	C	0.4493	0.012891	0.002024	1.92e-10	CEP192	0	intronic
rs68006216	18	13757553	T	G	0.333	0.012685	0.002134	2.77e-09	RNMT	0	intronic
rs117369509	18	55091500	A	G	0.06064	0.025402	0.004111	6.43e-10	ONECUT2	11416	intergenic
rs1893514	18	57687573	A	G	0.2455	-0.01443	0.002308	4.01e-10	RNU6-567P	1609	intergenic
rs9675376	18	57969244	A	G	0.2416	0.01615	0.002235	4.97e-13	RP11-396N11.1	892	downstream
rs2229616	18	58039276	T	C	0.006958	-0.06265	0.007173	2.46e-18	MC4R	0	exonic
rs17066856	18	58049656	T	C	0.0825	0.018535	0.003329	2.57e-08	MC4R	9654	intergenic
rs12962814	18	58178755	T	C	0.3022	-0.01309	0.002279	9.2e-09	MRPS5P4	8318	intergenic
rs11667234	19	11019581	A	C	0.04076	0.032208	0.004842	2.91e-11	CARM1	0	intronic
rs4804572	19	11277074	T	C	0.3668	0.013901	0.002053	1.28e-11	KANK2	0	UTR3
rs34410821	19	38007105	T	C	0.4791	0.01229	0.002023	1.23e-09	ZNF793	0	intronic
rs4239504	19	40728036	T	C	0.2545	-0.01549	0.002277	1.03e-11	CNTD2	78	downstream
rs117824460	19	41371480	A	G	0.0338	0.044556	0.006242	9.47e-13	CTC-490E21.12	0	intronic
rs7253196	19	44711465	A	G	0.4503	-0.0142	0.002027	2.44e-12	ZNF227	234	intergenic
rs80257887	19	45020859	A	G	0.03579	-0.03492	0.005554	3.21e-10	CEACAM20	0	ncRNA_intronic
rs846881	19	45078553	A	C	0.2207	-0.01715	0.002442	2.15e-12	CEACAM22P	0	ncRNA_intronic
rs2301274	19	45146402	T	C	0.2495	-0.0156	0.002327	2.04e-11	CTB-171A8.1	0	ncRNA_intronic
rs2965164	19	45202052	T	C	0.3549	0.021389	0.00209	1.39e-24	CTB-171A8.1	0	ncRNA_intronic
rs111740474	19	45223490	A	G	0.005964	-0.07426	0.008602	5.95e-18	CTB-171A8.1	1458	intergenic
rs2965109	19	45225345	T	C	0.3897	0.014632	0.002071	1.62e-12	CTB-171A8.1	3313	intergenic
rs74607435	19	45235700	T	C	0.03579	-0.02605	0.004689	2.77e-08	snoZ6	6377	intergenic
rs8103315	19	45254168	A	C	0.1392	-0.03183	0.002984	1.43e-26	BCL3	0	intronic
rs10425556	19	45259871	T	G	0.06958	0.025149	0.003947	1.86e-10	BCL3	0	intronic
rs140824606	19	45311084	A	G	0.02584	-0.0789	0.006527	1.23e-33	BCAM	1243	intergenic
rs28399637	19	45324138	A	G	0.3221	-0.04044	0.002192	5.41e-76	BCAM	0	intronic
rs147711004	19	45337918	A	G	0.02883	-0.16142	0.005522	7.1e-188	PVRL2	11513	intergenic
rs55840414	19	45343579	A	G	0.1233	0.035998	0.003155	3.69e-30	PVRL2	5852	intergenic
rs10410835	19	45358353	T	C	0.4473	0.033684	0.002023	2.9e-62	PVRL2	0	intronic
rs41290100	19	45370941	T	C	0.02584	0.048318	0.00613	3.22e-15	PVRL2	0	intronic
rs150639620	19	45381292	T	G	0.04871	0.054248	0.004557	1.13e-32	PVRL2	0	intronic
rs6859	19	45382034	A	G	0.4404	-0.03733	0.002029	1.31e-75	PVRL2	0	UTR3
rs79701229	19	45384931	A	G	0.008946	-0.14781	0.008853	1.37e-62	PVRL2	0	intronic
rs11556510	19	45394819	T	G	0.00994	-0.0654	0.007971	2.29e-16	TOMM40	0	exonic
rs117264457	19	45404432	A	G	0.0159	0.074064	0.006702	2.15e-28	TOMM40	0	intronic
rs1081105	19	45412955	A	C	0.03082	0.174457	0.006109	2.17e-179	APOE	304	downstream
rs72654472	19	45414392	T	G	0.02883	0.063765	0.006373	1.44e-23	APOE	1741	intergenic
rs1064725	19	45422561	T	G	0.05368	-0.04321	0.005081	1.83e-17	APOC1	0	UTR3
rs113345881	19	45431636	A	G	0.09742	0.025746	0.003238	1.86e-15	APOC1P1	0	ncRNA_intronic
rs12709886	19	45449693	T	C	0.02087	0.033128	0.005634	4.11e-09	APOC4-APOC2:APOC4:APOC2	00:00:00	intronic
rs10420434	19	45451190	A	G	0.03976	0.042977	0.004665	3.19e-20	APOC4-APOC2:APOC4:APOC2	00:00:00	intronic
rs74359223	19	45522289	A	G	0.00994	-0.06706	0.008976	7.95e-14	RELB	0	intronic
rs4803791	19	45523583	A	G	0.2575	-0.01579	0.002395	4.31e-11	RELB	0	intronic
rs142380271	19	45525038	A	G	0.01193	0.059632	0.009174	8.01e-11	RELB	0	intronic
rs76856627	19	45543755	A	G	0.03082	0.034565	0.005785	2.3e-09	CLASRP	0	intronic
rs112481437	19	45549135	A	G	0.02286	-0.05495	0.006161	4.71e-19	CLASRP	0	intronic
rs147188206	19	45552587	T	C	0.01093	0.076471	0.01006	2.93e-14	CLASRP	0	intronic
rs9653111	19	45592475	T	C	0.1093	0.028083	0.003019	1.4e-20	CTB-179K24.3:GEMIN7:MARK4	00:00:00	ncRNA_intronic
rs7248421	19	45606125	T	C	0.1074	-0.02953	0.003484	2.33e-17	MARK4:PPP1R37	00:00:00	intronic
rs7249570	19	45710539	T	C	0.171	-0.02038	0.002683	3.11e-14	MARK4:AC006126.3	00:00:00	intronic
rs183110257	19	45713116	A	C	0.01392	0.055151	0.008602	1.44e-10	MARK4:AC006126.3	00:00:00	intronic
rs62118504	19	45734751	A	G	0.4006	-0.0256	0.002073	4.85e-35	MARK4:EXOC3L2	00:00:00	intronic
rs238406	19	45868309	T	G	0.4503	-0.01369	0.002019	1.18e-11	ERCC2	0	exonic
rs12608620	19	46074217	T	C	0.3072	0.012515	0.002137	4.71e-09	OPA3	0	intronic
rs10775545	19	46139000	A	G	0.4781	0.011312	0.002021	2.19e-08	EML2	0	intronic
rs74369341	19	46397888	T	G	0.08946	0.020842	0.003195	6.9e-11	MYPOP	0	intronic
rs4239538	19	46878989	A	G	0.3022	0.014513	0.00219	3.46e-11	PPP5C	0	exonic
rs6050215	20	24948737	T	C	0.02783	0.03358	0.005875	1.1e-08	APMAP	0	intronic
rs6129631	20	39190359	T	C	0.326	-0.01222	0.002093	5.31e-09	MAFB	124128	intergenic
rs6072249	20	39656342	A	G	0.4503	-0.01496	0.002023	1.42e-13	TOP1	1115	intergenic
rs736820	20	43034016	A	G	0.3767	0.013173	0.002089	2.89e-10	HNF4A	0	intronic
rs150589984	20	62429845	T	C	0.02485	0.029508	0.005366	3.82e-08	ZBTB46	0	intronic
rs6062546	20	62459171	T	C	0.3658	-0.01151	0.002086	3.45e-08	ZBTB46	0	intronic
rs8126001	20	62711459	T	C	0.4821	-0.01492	0.002022	1.58e-13	OPRL1	66	upstream
rs2836875	21	40451612	A	G	0.2972	-0.01249	0.002203	1.44e-08	RPL23AP12	47881	intergenic
rs11703159	22	39101338	A	G	0.03082	0.033191	0.004791	4.29e-12	GTPBP1	389	upstream
rs7292074	22	39266451	A	C	0.172	-0.01805	0.002569	2.1e-12	CBX6	0	intronic
rs202635	22	41809637	T	C	0.2256	-0.01552	0.002414	1.27e-10	TEF	14306	intergenic
SNP= Single-nucleotide polymorphish; Chr = Chromosome; Pos = Position; EA = Effect allele; OA = Other allele; MAF = Minor allele frequency; Beta = Effect size estimate; SE = Standard error; P = Two-sided P-value; Gene = Mapped gene; Distance = Distance between SNP and mapped gene; Function = Function of SNP

## Sheet: Supplementary Data 3
Supplementary Data 3. Trait-specific independent (top + secondary) signals (P < 5e-8) indicated by multi-trait MTAG
Trait	SNP	Chr	Pos	EA	OA	MAF	Beta	SE	P	Gene	Distance	Function
HDL	rs55794721	1	25561667	A	G	0.3887	0.014737	0.002677	3.7e-08	SYF2	2673	intergenic
HDL	rs12749822	1	27221963	T	C	0.1332	0.02522	0.003655	5.19e-12	GPATCH3	0	intronic
HDL	rs3737992	1	33234128	A	G	0.1849	0.01975	0.003517	1.96e-08	KIAA1522	0	intronic
HDL	rs4660401	1	39557688	A	G	0.4791	0.018455	0.00262	1.88e-12	MACF1	0	intronic
HDL	rs3954096	1	39932994	A	G	0.2515	0.020437	0.003123	6e-11	MACF1	0	intronic
HDL	rs72663520	1	40003410	T	C	0.2296	-0.04744	0.003132	7.74e-52	RP11-69E11.4:PPIEL	00:00:00	ncRNA_intronic
HDL	rs72665235	1	40157643	T	C	0.07455	-0.03666	0.00518	1.47e-12	PPIE	210	upstream
HDL	rs61781290	1	40393160	A	G	0.2475	0.01848	0.002977	5.38e-10	Y_RNA	17401	intergenic
HDL	rs11591147	1	55505647	T	G	0.02087	-0.09803	0.009986	9.53e-23	PCSK9	0	exonic
HDL	rs472495	1	55521313	T	G	0.3748	0.017071	0.002759	6.09e-10	PCSK9	0	intronic
HDL	rs12140153	1	62579891	T	G	0.0666	0.026823	0.004468	1.93e-09	INADL	0	exonic
HDL	rs79549563	1	66002997	A	G	0.06561	-0.03304	0.004889	1.41e-11	LEPR	0	intronic
HDL	rs72683129	1	66069781	A	G	0.162	0.024476	0.003691	3.33e-11	LEPR	0	intronic
HDL	rs11208715	1	66154414	T	G	0.3588	0.035511	0.002749	3.59e-38	LEPR	47171	intergenic
HDL	rs11209951	1	72837490	T	C	0.3648	-0.01741	0.002648	4.87e-11	RPL31P12	69977	intergenic
HDL	rs2114273	1	93854517	T	C	0.3827	0.02471	0.002687	3.72e-20	Y_RNA	3142	intergenic
HDL	rs7550711	1	110082886	T	C	0.02982	-0.0528	0.008173	1.04e-10	GPR61:RP5-1160K1.8	00:00:00	ncRNA_intronic
HDL	rs9429767	1	110496087	A	G	0.1879	-0.02574	0.003277	3.99e-15	CSF1	22472	intergenic
HDL	rs1376675	1	149871002	A	G	0.08648	0.030116	0.004805	3.67e-10	BOLA1	0	intronic
HDL	rs115298177	1	150878649	T	C	0.04274	0.044286	0.006634	2.47e-11	CYCSP51	1959	intergenic
HDL	rs12126142	1	154425456	A	G	0.3598	0.025974	0.002674	2.65e-22	IL6R	0	intronic
HDL	rs77013776	1	159652068	A	C	0.03181	-0.04858	0.00692	2.22e-12	CRPP1	22704	intergenic
HDL	rs76521347	1	159692692	A	G	0.06958	0.043776	0.005766	3.14e-14	CRP	8312	intergenic
HDL	rs4546916	1	159699249	T	G	0.3091	0.030017	0.002798	7.52e-27	CRP	14869	intergenic
HDL	rs543874	1	177889480	A	G	0.1869	0.021432	0.003207	2.33e-11	SEC16B	3610	intergenic
HDL	rs10798615	1	178513895	T	G	0.4632	0.018594	0.002637	1.76e-12	TEX35:C1orf220:C1ORF220	00:00:00	intronic
HDL	rs1689788	1	182144422	T	C	0.3221	0.016385	0.002791	4.33e-09	GS1-122H1.2	0	ncRNA_intronic
HDL	rs903678	1	201809918	A	G	0.3032	-0.01608	0.002753	5.19e-09	IPO9	0	intronic
HDL	rs115316355	1	220942418	T	C	0.01789	0.055639	0.008463	4.89e-11	MARC2	0	intronic
HDL	rs2642438	1	220970028	A	G	0.2783	-0.03083	0.002846	2.36e-27	MARC1	0	exonic
HDL	rs56347111	1	221061116	A	C	0.2346	0.021985	0.003106	1.47e-12	HLX	2714	intergenic
HDL	rs12086347	1	230263373	A	G	0.2485	0.018062	0.002943	8.38e-10	GALNT2	0	intronic
HDL	rs115047514	1	230280696	T	C	0.04871	-0.07083	0.006263	1.19e-29	GALNT2	0	intronic
HDL	rs35498929	1	230286016	T	C	0.1272	0.024274	0.003842	2.66e-10	GALNT2	0	intronic
HDL	rs10864727	1	230297939	A	G	0.3907	-0.05708	0.002701	3.94e-99	GALNT2	0	intronic
HDL	rs6541300	1	230307549	A	C	0.04076	0.040145	0.006643	1.51e-09	GALNT2	0	intronic
HDL	rs61563010	1	230332488	T	C	0.1193	-0.02778	0.003997	3.61e-12	GALNT2	0	intronic
HDL	rs1043897	1	230416399	T	G	0.4056	0.018155	0.002669	1.03e-11	GALNT2:RP5-956O18.3	00:00:00	ncRNA_exonic
HDL	rs557933	1	234853268	A	C	0.4831	-0.02215	0.002632	3.86e-17	RP4-781K5.7	0	ncRNA_intronic
HDL	rs6708541	2	282736	T	G	0.2893	0.01612	0.002889	2.41e-08	FAM150B	0	intronic
HDL	rs6734363	2	635200	A	G	0.174	-0.02489	0.003452	5.65e-13	TMEM18	32134	intergenic
HDL	rs6542680	2	3640142	T	C	0.2197	-0.0231	0.003425	1.54e-11	COLEC11	2283	intergenic
HDL	rs1107850	2	20371772	A	G	0.4483	-0.01434	0.002614	4.09e-08	RN7SL140P	3334	intergenic
HDL	rs78412039	2	21067681	A	G	0.02087	-0.04358	0.007916	3.7e-08	AC012361.1	6259	intergenic
HDL	rs4665709	2	21220955	A	G	0.2406	-0.03078	0.003295	9.4e-21	RP11-116D2.1	1229	intergenic
HDL	rs4665710	2	21221035	A	C	0.2197	0.047059	0.003254	2.12e-47	RP11-116D2.1	1149	intergenic
HDL	rs668948	2	21291529	A	G	0.2038	0.028076	0.0034	1.49e-16	APOB	24583	intergenic
HDL	rs114721139	2	21460772	A	G	0.03976	-0.03897	0.006248	4.45e-10	AC067959.1	0	ncRNA_intronic
HDL	rs6737082	2	25138040	A	C	0.4583	0.016513	0.002609	2.45e-10	ADCY3	0	intronic
HDL	rs6714780	2	27189063	A	G	0.07555	-0.03352	0.005721	4.64e-09	AC013472.4	0	ncRNA_intronic
HDL	rs1275529	2	27431413	T	C	0.06461	0.030627	0.005542	3.27e-08	SLC5A6	0	intronic
HDL	rs4665972	2	27598097	T	C	0.4155	-0.02972	0.002693	2.54e-28	SNX17	0	intronic
HDL	rs4245791	2	44074431	T	C	0.3101	-0.01614	0.002778	6.21e-09	ABCG8	0	intronic
HDL	rs1377906	2	44778463	T	C	0.3698	-0.01504	0.002757	4.89e-08	CAMKMT	0	intronic
HDL	rs17326656	2	48962291	T	G	0.2197	-0.01905	0.003057	4.57e-10	STON1-GTF2A1L:LHCGR	00:00:00	intronic
HDL	rs7575523	2	59335104	T	G	0.3797	-0.01793	0.002664	1.69e-11	LINC01122	44202	intergenic
HDL	rs2723065	2	65279414	A	G	0.3867	-0.01569	0.002695	5.77e-09	CEP68	4085	intergenic
HDL	rs11689956	2	100795329	T	C	0.2694	-0.01818	0.003061	2.86e-09	LINC01104	29386	intergenic
HDL	rs1446585	2	136407479	A	G	0.4612	-0.02395	0.003116	1.52e-14	R3HDM1	0	exonic
HDL	rs79953491	2	165555539	A	G	0.1541	-0.03019	0.004051	9.16e-14	COBLL1	0	intronic
HDL	rs3769159	2	174070111	A	C	0.2008	0.0179	0.003238	3.25e-08	MLTK:MLK7-AS1	00:00:00	ncRNA_intronic
HDL	rs1522802	2	227020494	A	C	0.2008	-0.01957	0.003147	4.99e-10	AC068138.1	24265	intergenic
HDL	rs2138161	2	227095159	T	C	0.3728	0.040887	0.002754	7.24e-50	AC068138.1	45071	intergenic
HDL	rs35414396	2	227205783	A	G	0.2624	0.017274	0.003004	8.92e-09	AC068138.1	155695	intergenic
HDL	rs77402945	2	227225798	T	C	0.172	0.024319	0.003742	8.08e-11	AC068138.1	175710	intergenic
HDL	rs2972166	3	12316339	A	G	0.2893	0.018471	0.002946	3.62e-10	PPARG	12527	intergenic
HDL	rs79644791	3	12376427	A	G	0.03777	0.055877	0.008303	1.7e-11	PPARG	0	intronic
HDL	rs35240997	3	12379351	A	G	0.2167	-0.02143	0.003206	2.31e-11	PPARG	0	intronic
HDL	rs2454421	3	12601105	T	C	0.4602	-0.01442	0.00264	4.73e-08	C3orf83:MKRN2	00:00:00	intronic
HDL	rs13097947	3	15846011	T	C	0.335	-0.01864	0.002755	1.33e-11	ANKRD28	0	intronic
HDL	rs11710013	3	47296921	T	C	0.4006	0.015177	0.002682	1.52e-08	KIF9	0	intronic
HDL	rs62262463	3	48961019	A	G	0.09443	0.026513	0.004388	1.52e-09	ARIH2	0	intronic
HDL	rs6792892	3	49995518	T	C	0.4791	0.027702	0.002614	3.03e-26	RBM6	0	intronic
HDL	rs143050036	3	50071965	T	C	0.09245	0.029122	0.004245	6.9e-12	RBM6	0	intronic
HDL	rs12636449	3	50180613	A	G	0.07555	0.026628	0.004702	1.49e-08	RP11-493K19.3	0	ncRNA_intronic
HDL	rs73082723	3	51926817	A	C	0.2376	0.018517	0.003178	5.67e-09	IQCF1	2074	intergenic
HDL	rs34238085	3	52368947	A	C	0.165	-0.02501	0.003369	1.15e-13	DNAH1	0	intronic
HDL	rs2581782	3	53122257	T	C	0.4026	0.017881	0.002649	1.48e-11	RP11-894J14.5	0	intronic
HDL	rs11713926	3	53155072	T	C	0.09046	0.023358	0.004277	4.73e-08	RFT1	0	intronic
HDL	rs830620	3	71679148	T	C	0.4304	0.016094	0.002645	1.17e-09	RP11-154H23.3	42587	intergenic
HDL	rs6765917	3	81891116	T	C	0.341	-0.01545	0.002726	1.44e-08	RP11-359D24.1	0	ncRNA_intronic
HDL	rs12632233	3	94033744	T	G	0.4523	0.01513	0.002609	6.68e-09	NSUN3	186354	intergenic
HDL	rs113761591	3	127305355	T	C	0.2187	-0.01927	0.003283	4.4e-09	TPRA1	0	intronic
HDL	rs1228588	3	131632210	T	C	0.2555	-0.01858	0.002951	3.06e-10	CPNE4	0	intronic
HDL	rs3821445	3	136002809	T	C	0.2008	-0.02379	0.003242	2.17e-13	PCCB	0	intronic
HDL	rs10049088	3	156797648	T	C	0.3837	0.016022	0.002672	2.03e-09	LINC00880	1807	intergenic
HDL	rs247975	3	173107443	T	C	0.4702	0.014455	0.002614	3.2e-08	NLGN1	6630	intergenic
HDL	rs73243877	4	26047616	A	G	0.1799	0.023641	0.003521	1.88e-11	RP11-324H7.1	65870	intergenic
HDL	rs10517530	4	39788949	T	C	0.3827	-0.01471	0.00269	4.59e-08	UBE2K	4536	intergenic
HDL	rs6554195	4	55500714	T	G	0.4652	0.01829	0.002631	3.6e-12	KIT	23370	intergenic
HDL	rs976002	4	69343287	A	G	0.1879	-0.01712	0.003046	1.9e-08	TMPRSS11E	0	exonic
HDL	rs35777071	4	69361445	T	C	0.3857	-0.01669	0.002769	1.65e-09	TMPRSS11E	0	intronic
HDL	rs58866123	4	87782548	A	G	0.2008	0.020505	0.003188	1.26e-10	RP11-397E7.1	8795	intergenic
HDL	rs7693889	4	87885401	A	G	0.2187	0.018855	0.003147	2.08e-09	AFF1	0	intronic
HDL	rs1037814	4	88049850	T	C	0.3917	0.020714	0.002661	7.04e-15	AFF1	0	intronic
HDL	rs7662156	4	89672805	T	C	0.1819	0.01866	0.003383	3.47e-08	FAM13A	0	intronic
HDL	rs13118477	4	89704367	A	G	0.4135	-0.01694	0.002696	3.3e-10	FAM13A	0	intronic
HDL	rs149496329	4	102386634	A	C	0.03479	0.048632	0.008065	1.64e-09	BANK1	0	intronic
HDL	rs201081507	4	102681041	A	G	0.4841	0.043263	0.005673	2.41e-14	BANK1	0	intronic
HDL	rs4371620	4	102708235	T	C	0.1938	0.022255	0.003205	3.83e-12	BANK1	0	intronic
HDL	rs13107325	4	103188709	T	C	0.07952	-0.07886	0.004941	2.44e-57	SLC39A8	0	exonic
HDL	rs17032400	4	103190229	T	C	0.4712	-0.01787	0.002608	7.34e-12	SLC39A8	0	intronic
HDL	rs13103835	4	103232168	T	C	0.3608	0.016027	0.002742	5.08e-09	SLC39A8	0	intronic
HDL	rs9994654	4	103919065	A	C	0.2048	-0.02252	0.003284	6.95e-12	SLC9B1	0	intronic
HDL	rs78025076	4	110569620	T	C	0.01889	-0.05104	0.009265	3.61e-08	CCDC109B	0	intronic
HDL	rs40270	5	55804552	A	C	0.2614	0.029188	0.003139	1.44e-20	AC022431.2	2841	intergenic
HDL	rs28650790	5	55861464	T	C	0.1779	-0.02692	0.00334	7.69e-16	AC022431.2	0	intronic
HDL	rs7710706	5	74343769	A	G	0.4175	0.017765	0.002719	6.4e-11	RP11-229C3.2	0	ncRNA_exonic
HDL	rs2307111	5	75003678	T	C	0.3956	-0.03117	0.002663	1.21e-31	POC5	0	exonic
HDL	rs2591388	5	78557241	A	G	0.3618	-0.01653	0.002712	1.1e-09	JMY	0	intronic
HDL	rs72801474	5	132444128	A	G	0.06859	0.026185	0.004532	7.57e-09	HSPA4	1986	intergenic
HDL	rs254559	5	134444982	A	C	0.4095	-0.01478	0.002677	3.41e-08	C5orf66	0	intronic
HDL	rs1461226	5	153169740	T	C	0.33	-0.01589	0.002755	7.96e-09	GRIA1	0	intronic
HDL	rs890943	5	158027436	T	C	0.2068	-0.01772	0.003235	4.33e-08	RP11-32D16.1	65989	intergenic
HDL	rs11755266	6	35162141	T	C	0.08449	-0.03305	0.004427	8.29e-14	SCUBE3	20048	intergenic
HDL	rs12203818	6	35251317	A	G	0.2038	0.017966	0.003067	4.71e-09	ZNF76	0	intronic
HDL	rs4714071	6	37474393	T	C	0.4702	0.014711	0.002631	2.25e-08	RP1-153P14.8	730	upstream
HDL	rs4711702	6	41992518	T	C	0.2575	0.020238	0.003067	4.16e-11	CCND3	0	intronic
HDL	rs998584	6	43757896	A	C	0.496	-0.02735	0.002605	8.82e-26	VEGFA	3671	intergenic
HDL	rs9401593	6	98549801	A	C	0.492	-0.01573	0.002624	2.04e-09	RP11-436D23.1	0	ncRNA_intronic
HDL	rs2806373	6	109222017	A	G	0.2575	-0.01778	0.003074	7.33e-09	ARMC2	0	intronic
HDL	rs4946954	6	109639656	T	C	0.3519	-0.01764	0.002749	1.38e-10	CCDC162P	0	ncRNA_intronic
HDL	rs7766106	6	127455138	T	C	0.4573	-0.0165	0.002601	2.26e-10	RSPO3	0	intronic
HDL	rs2781668	6	131897278	T	C	0.17	-0.0206	0.003492	3.66e-09	ARG1:MED23	00:00:00	intronic
HDL	rs607342	6	139830218	A	C	0.4314	-0.01783	0.002674	2.58e-11	RP11-12A2.3	36025	intergenic
HDL	rs62428831	6	143247161	T	C	0.164	-0.02198	0.003779	6.01e-09	HIVEP2	0	intronic
HDL	rs9371676	6	153445965	A	C	0.3131	-0.02009	0.002873	2.71e-12	RGS17	0	intronic
HDL	rs2297212	6	160697325	A	G	0.03976	-0.05431	0.006397	2.05e-17	SLC22A2	0	intronic
HDL	rs118039278	6	160985526	A	G	0.07356	0.044658	0.004826	2.16e-20	LPA	0	intronic
HDL	rs41272086	6	161008646	A	G	0.08549	-0.05456	0.004262	1.62e-37	LPA	0	intronic
HDL	rs140570886	6	161013013	T	C	0.00994	-0.0634	0.010613	2.32e-09	LPA	0	intronic
HDL	rs7758766	6	161106508	T	G	0.167	0.02443	0.00356	6.77e-12	RP1-81D8.4	8952	intergenic
HDL	rs10233430	7	1051664	T	C	0.4185	0.017089	0.002658	1.28e-10	C7orf50	0	intronic
HDL	rs79949326	7	6461310	T	C	0.2256	0.023352	0.002992	5.98e-15	DAGLB	0	intronic
HDL	rs10242866	7	17920613	T	C	0.4016	-0.02524	0.002666	2.93e-21	SNX13	0	UTR3
HDL	rs7786102	7	25965759	A	G	0.2714	0.016432	0.002923	1.88e-08	CTD-2227E11.1	22517	intergenic
HDL	rs4722551	7	25991826	T	C	0.172	-0.02399	0.00356	1.58e-11	MIR148A	2219	intergenic
HDL	rs1534696	7	26397239	A	C	0.4394	0.019223	0.00261	1.78e-13	SNX10	0	intronic
HDL	rs113452856	7	72859135	A	G	0.02584	0.057644	0.007489	1.39e-14	BAZ1B	0	intronic
HDL	rs799158	7	73019074	T	C	0.0507	-0.04595	0.006487	1.4e-12	MLXIPL	0	intronic
HDL	rs55747707	7	73037366	A	G	0.1928	0.05354	0.003264	1.89e-60	MLXIPL	0	intronic
HDL	rs10245965	7	73063515	T	C	0.337	-0.01767	0.00273	9.69e-11	VPS37D	18639	intergenic
HDL	rs2734895	7	100190116	T	C	0.3091	0.015438	0.002791	3.16e-08	FBXO24:PCOLCE-AS1	00:00:00	ncRNA_intronic
HDL	rs34072724	7	130432469	A	G	0.4493	0.026087	0.00263	3.47e-23	KLF14	13580	intergenic
HDL	rs2968854	7	150637834	T	C	0.2555	0.018839	0.003008	3.79e-10	KCNH2	4214	intergenic
HDL	rs7012814	8	9173358	A	G	0.4742	0.025638	0.002633	2.12e-22	RP11-115J16.1	0	ncRNA_intronic
HDL	rs9987289	8	9183358	A	G	0.07455	-0.05848	0.004506	1.6e-38	RP11-115J16.1	0	ncRNA_intronic
HDL	rs57269837	8	19517997	T	G	0.4751	0.024367	0.002634	2.2e-20	CSGALNACT1	0	intronic
HDL	rs10503660	8	19576471	T	G	0.2356	-0.0256	0.003044	4.1e-17	CSGALNACT1	0	intronic
HDL	rs73202517	8	19578472	A	G	0.04771	0.033857	0.006187	4.45e-08	CSGALNACT1	0	intronic
HDL	rs17091237	8	19593584	T	C	0.3499	0.026392	0.002806	5.2e-21	CSGALNACT1	0	intronic
HDL	rs75466392	8	19599656	T	C	0.02087	0.074339	0.009052	2.16e-16	CSGALNACT1	0	intronic
HDL	rs115120459	8	19614961	A	C	0.4274	0.033124	0.00265	7.58e-36	CSGALNACT1	0	intronic
HDL	rs28585593	8	19646084	A	C	0.3628	-0.03337	0.002751	7.26e-34	INTS10	28566	intergenic
HDL	rs142342247	8	19652814	T	G	0.01789	-0.07658	0.009707	3.05e-15	INTS10	21836	intergenic
HDL	rs79153732	8	19662937	T	C	0.01491	-0.09622	0.010222	4.83e-21	INTS10	11713	intergenic
HDL	rs36164932	8	19672101	T	C	0.04076	-0.04991	0.006161	5.47e-16	INTS10	2549	intergenic
HDL	rs77312736	8	19714837	A	G	0.1044	-0.02918	0.004278	9.02e-12	INTS10	5242	intergenic
HDL	rs2119693	8	19720395	T	G	0.1372	-0.06697	0.003758	4.72e-71	INTS10	10800	intergenic
HDL	rs117860853	8	19722204	A	G	0.00994	-0.15795	0.011305	2.33e-44	INTS10	12609	intergenic
HDL	rs148383135	8	19738408	A	G	0.01292	0.0904	0.011555	5.13e-15	LPL	20819	intergenic
HDL	rs7835544	8	19739974	A	G	0.3867	-0.02757	0.002715	3.09e-24	LPL	19253	intergenic
HDL	rs73607786	8	19742699	A	G	0.0169	0.092473	0.012105	2.19e-14	LPL	16528	intergenic
HDL	rs142084074	8	19768150	A	G	0.01889	0.119618	0.010754	9.73e-29	LPL	0	intronic
HDL	rs268	8	19813529	A	G	0.01392	0.242281	0.009728	6.55e-137	LPL	0	exonic
HDL	rs308	8	19817476	T	G	0.02485	-0.12664	0.009216	5.75e-43	LPL	0	intronic
HDL	rs17091881	8	19833966	T	C	0.02684	0.156999	0.008065	2.11e-84	LPL	9196	intergenic
HDL	rs117805502	8	19868511	T	C	0.03082	0.079237	0.008243	7.08e-22	LPL	43741	intergenic
HDL	rs35739466	8	19870087	A	G	0.2823	0.112697	0.002995	0	LPL	45317	intergenic
HDL	rs7005359	8	19870693	A	G	0.2256	-0.06551	0.003345	2.03e-85	LPL	45923	intergenic
HDL	rs185033560	8	19885244	T	G	0.01193	0.057992	0.010624	4.8e-08	AC100802.3	51571	intergenic
HDL	rs142961236	8	19912812	T	G	0.01292	-0.07231	0.010884	3.06e-11	AC100802.3	24003	intergenic
HDL	rs13439782	8	19929778	T	G	0.3072	-0.07688	0.002891	7.81e-156	AC100802.3	7037	intergenic
HDL	rs73667496	8	19937852	T	C	0.04573	0.055523	0.005926	7.32e-21	AC100802.3	0	ncRNA_intronic
HDL	rs6989064	8	19941448	T	C	0.4235	0.060246	0.002629	3e-116	AC100802.3	0	ncRNA_intronic
HDL	rs7003526	8	19949300	T	C	0.4235	0.029757	0.002649	2.85e-29	AC100802.3	0	ncRNA_intronic
HDL	rs62498193	8	19964186	A	C	0.1382	-0.02929	0.003731	4.14e-15	AC100802.3	0	ncRNA_intronic
HDL	rs16842	8	19968929	T	C	0.2555	0.026676	0.002881	2.07e-20	AC100802.3	0	ncRNA_intronic
HDL	rs112089990	8	19978601	A	G	0.0666	0.044616	0.006259	1.02e-12	AC100802.3	2647	intergenic
HDL	rs112928559	8	19979846	T	C	0.03678	-0.05002	0.00673	1.06e-13	AC100802.3	3892	intergenic
HDL	rs35091123	8	19993288	A	G	0.1183	0.025012	0.00431	6.52e-09	SLC18A1	9077	intergenic
HDL	rs56090699	8	19998949	T	C	0.327	-0.01982	0.002872	5.21e-12	SLC18A1	3416	intergenic
HDL	rs9650602	8	20441920	T	C	0.2306	-0.01634	0.002989	4.59e-08	U3	30419	intergenic
HDL	rs73221948	8	25464670	T	G	0.2575	-0.01622	0.002894	2.11e-08	RP11-219J21.1	78643	intergenic
HDL	rs7844647	8	34503776	T	C	0.2594	-0.01673	0.00295	1.41e-08	RP11-258J10.1	137793	intergenic
HDL	rs1425604	8	64796303	A	C	0.4861	0.017273	0.002634	5.44e-11	RP11-32K4.1	0	ncRNA_intronic
HDL	rs1431659	8	73439070	A	G	0.2783	-0.01607	0.002934	4.29e-08	KCNB2	10555	intergenic
HDL	rs2513877	8	103883630	A	G	0.2078	0.018936	0.003379	2.09e-08	AZIN1:KB-1507C5.2	00:00:00	intronic
HDL	rs3779878	8	116556299	A	G	0.4334	-0.02485	0.002622	2.61e-21	TRPS1	0	intronic
HDL	rs62521034	8	126448845	T	C	0.171	0.021355	0.003292	8.75e-11	TRIB1	0	UTR3
HDL	rs4336630	8	126484276	T	G	0.3698	-0.03807	0.002768	4.73e-43	RP11-136O12.2	0	ncRNA_intronic
HDL	rs7012891	8	126514676	T	C	0.2435	0.022104	0.003071	6.1e-13	RP11-136O12.2	0	ncRNA_intronic
HDL	rs12549603	8	126632639	A	G	0.2744	-0.02153	0.002905	1.26e-13	RP11-136O12.2	79023	intergenic
HDL	rs7832515	8	144306379	A	G	0.1968	-0.03204	0.003367	1.84e-21	GPIHBP1	7334	intergenic
HDL	rs1215112	9	15303583	A	G	0.1252	0.038082	0.003816	1.88e-23	TTC39B	0	intronic
HDL	rs10435728	9	15303822	T	C	0.3241	-0.01652	0.002866	8.21e-09	TTC39B	0	intronic
HDL	rs10968576	9	28414339	A	G	0.3022	0.016885	0.002779	1.23e-09	LINGO2	0	intronic
HDL	rs296886	9	86592026	A	G	0.2316	-0.01935	0.003176	1.12e-09	HNRNPK	0	intronic
HDL	rs7036107	9	92177897	A	G	0.492	0.018058	0.002631	6.68e-12	GADD45G	42030	intergenic
HDL	rs2066716	9	107568705	T	C	0.1083	0.039896	0.004742	3.97e-17	ABCA1	0	exonic
HDL	rs2777803	9	107571208	A	G	0.1014	0.039557	0.004355	1.06e-19	ABCA1	0	intronic
HDL	rs2254884	9	107581749	A	C	0.2913	-0.0179	0.002872	4.66e-10	ABCA1	0	intronic
HDL	rs4149307	9	107589744	T	C	0.1561	0.055128	0.003658	2.46e-51	ABCA1	0	intronic
HDL	rs78548599	9	107592356	T	C	0.04175	-0.03441	0.00562	9.17e-10	ABCA1	0	intronic
HDL	rs4149299	9	107600251	T	C	0.09742	0.027823	0.004264	6.78e-11	ABCA1	0	intronic
HDL	rs2472445	9	107619350	A	C	0.1272	0.026914	0.00387	3.55e-12	ABCA1	0	intronic
HDL	rs11789603	9	107647019	T	C	0.09344	0.057802	0.004199	4.03e-43	ABCA1	0	intronic
HDL	rs150183551	9	107652962	A	G	0.02883	-0.06938	0.008404	1.5e-16	ABCA1	0	intronic
HDL	rs2740488	9	107661742	A	C	0.2465	0.058368	0.002978	1.59e-85	ABCA1	0	intronic
HDL	rs2482424	9	107665751	T	C	0.1362	0.028773	0.003772	2.4e-14	ABCA1	0	intronic
HDL	rs143886467	9	107671011	T	C	0.007952	0.067668	0.012006	1.74e-08	ABCA1	0	intronic
HDL	rs1175453	9	107676706	A	G	0.2634	0.018612	0.003143	3.18e-09	ABCA1	0	intronic
HDL	rs532436	9	136149830	A	G	0.1859	0.029436	0.003394	4.18e-18	ABO	0	ncRNA_intronic
HDL	rs12357321	10	21790476	A	G	0.33	-0.01652	0.002814	4.35e-09	CASC10	4284	intergenic
HDL	rs2776937	10	33606189	A	G	0.2485	-0.01723	0.00303	1.29e-08	NRP1	0	intronic
HDL	rs55665473	10	46022005	A	G	0.2704	0.022155	0.003079	6.24e-13	2021-03-08	0	intronic
HDL	rs7896518	10	65104500	A	G	0.4354	-0.02601	0.00263	4.61e-23	JMJD1C	0	intronic
HDL	rs703966	10	80954251	A	G	0.4175	0.015399	0.002642	5.58e-09	ZMIZ1	0	intronic
HDL	rs12263369	10	94823343	T	C	0.4423	-0.01873	0.002676	2.6e-12	CYP26C1	0	intronic
HDL	rs1222925	10	95039264	T	C	0.3897	-0.01457	0.002668	4.71e-08	RP11-624L12.1	4496	intergenic
HDL	rs10786114	10	95309022	T	C	0.1312	0.022772	0.003969	9.61e-09	FFAR4	17399	intergenic
HDL	rs565108	10	99772190	T	C	0.4423	0.018768	0.002625	8.69e-13	CRTAC1	0	intronic
HDL	rs2792751	10	113940329	T	C	0.3082	0.037363	0.00292	1.73e-37	GPAM	0	exonic
HDL	rs2419605	10	113978097	A	G	0.1392	0.033327	0.00371	2.63e-19	GPAM	2961	intergenic
HDL	rs72823014	10	115786236	A	G	0.1143	0.021477	0.003935	4.83e-08	ADRB1	17569	intergenic
HDL	rs2773469	10	115798895	A	G	0.3221	-0.01922	0.002983	1.18e-10	ADRB1	4910	intergenic
HDL	rs450244	11	2940492	T	C	0.08549	-0.0278	0.004613	1.69e-09	SLC22A18	0	intronic
HDL	rs6486122	11	13361524	T	C	0.2962	-0.01708	0.002822	1.44e-09	ARNTL	0	intronic
HDL	rs10835211	11	27701365	A	G	0.2276	-0.02649	0.002954	3.08e-19	BDNF-AS:BDNF	00:00:00	ncRNA_intronic
HDL	rs4755720	11	43628749	T	C	0.3996	0.016963	0.00267	2.11e-10	HSD17B12	0	NA
HDL	rs77403571	11	45913607	A	G	0.04175	0.038413	0.005393	1.05e-12	MAPK8IP1	0	intronic
HDL	rs7943699	11	46320022	A	G	0.493	-0.02074	0.002631	3.27e-15	CREB3L1	0	intronic
HDL	rs10838613	11	46711778	A	C	0.2416	-0.01981	0.003594	3.56e-08	ARHGAP1	0	intronic
HDL	rs3136447	11	46744368	T	C	0.2048	-0.02174	0.003133	3.95e-12	F2	0	intronic
HDL	rs112158599	11	47103600	T	C	0.005964	0.062004	0.008888	3.04e-12	C11orf49	0	intronic
HDL	rs7117404	11	47127153	A	G	0.1342	0.028619	0.003751	2.37e-14	C11orf49	0	intronic
HDL	rs7940809	11	47335341	T	C	0.3072	0.043994	0.00281	3.06e-55	MADD	0	intronic
HDL	rs11570051	11	47371442	A	G	0.04076	0.057415	0.005922	3.17e-22	MYBPC3	0	exonic
HDL	rs11039359	11	47747809	T	C	0.07753	0.039176	0.005174	3.69e-14	FNBP4	0	intronic
HDL	rs55743056	11	47758599	A	C	0.1421	-0.02762	0.003552	7.53e-15	FNBP4	0	intronic
HDL	rs111834609	11	47768212	A	G	0.04473	0.044464	0.006761	4.8e-11	FNBP4	0	intronic
HDL	rs1729294	11	47970866	T	C	0.1412	-0.02403	0.00384	3.91e-10	PTPRJ	31246	intergenic
HDL	rs4752891	11	48058656	T	C	0.4235	0.02344	0.002657	1.13e-18	PTPRJ	0	intronic
HDL	rs11040123	11	48911973	A	C	0.02187	-0.0498	0.008436	3.57e-09	RP11-56P9.10	0	ncRNA_intronic
HDL	rs527238782	11	49022191	T	C	0.008946	0.060541	0.008374	4.83e-13	TRIM53CP	8757	intergenic
HDL	rs60513824	11	49153172	T	C	0.1183	0.041025	0.003898	6.68e-26	RP11-107P7.4	2032	intergenic
HDL	rs78297458	11	50611510	T	C	0.01789	-0.0507	0.008782	7.76e-09	RP11-574M7.2	230022	intergenic
HDL	rs12422125	11	50619511	A	G	0.1093	0.044085	0.004125	1.17e-26	RP11-574M7.2	238023	intergenic
HDL	rs4312050	11	51253295	T	G	0.16	-0.02156	0.003598	2.08e-09	AC110283.1	10713	intergenic
HDL	rs141250596	11	55104771	A	C	0.1243	0.039876	0.003872	7.06e-25	OR4A16	5855	intergenic
HDL	rs11820303	11	55596313	A	G	0.2217	0.020877	0.003278	1.9e-10	OR5L2	682	downstream
HDL	rs7929769	11	56116150	T	C	0.1163	0.038959	0.00396	7.7e-23	OR8K1	1642	intergenic
HDL	rs111754659	11	56193191	A	G	0.006958	0.054042	0.009297	6.13e-09	OR5R1	7482	intergenic
HDL	rs12797544	11	57049791	A	G	0.3121	-0.0178	0.00285	4.18e-10	TNKS1BP1	17320	intergenic
HDL	rs198476	11	61525730	A	G	0.499	0.015413	0.002607	3.39e-09	MYRF	0	intronic
HDL	rs61897792	11	61586886	T	C	0.08648	0.027919	0.004267	6.06e-11	FADS2:FADS1	00:00:00	intronic
HDL	rs174566	11	61592362	A	G	0.3559	0.061586	0.002755	1.15e-110	FADS2:FADS1	00:00:00	intronic
HDL	rs174569	11	61594164	T	C	0.0159	0.073046	0.010007	2.88e-13	FADS2:FADS1	00:00:00	intronic
HDL	rs139957766	11	61607047	A	G	0.02982	-0.05876	0.008055	3e-13	FADS2	0	intronic
HDL	rs73487492	11	61621611	A	G	0.06461	0.051583	0.005704	1.52e-19	FADS2	0	intronic
HDL	rs482548	11	61633182	T	C	0.07455	0.027875	0.004522	7.09e-10	FADS2	0	UTR3
HDL	rs7118175	11	61639358	T	C	0.06859	0.036355	0.004758	2.15e-14	FADS3	1632	intergenic
HDL	rs7115739	11	61641717	T	G	0.03777	-0.05223	0.008154	1.49e-10	FADS3	0	intronic
HDL	rs2736601	11	61705521	T	C	0.06759	-0.02963	0.005277	1.97e-08	RNU6-1243P	48	downstream
HDL	rs972354	11	61717607	T	C	0.09344	-0.02873	0.004429	8.81e-11	BEST1	0	UTR5
HDL	rs3758977	11	61737244	T	G	0.3539	0.015448	0.00274	1.73e-08	AP003733.1	488	downstream
HDL	rs35169799	11	64031241	T	C	0.0666	-0.03957	0.005373	1.77e-13	PLCB3	0	exonic
HDL	rs11231740	11	64046641	T	C	0.4652	0.016361	0.002632	5.11e-10	BAD:GPR137	00:00:00	intronic
HDL	rs3759041	11	64827087	T	C	0.3032	-0.01962	0.002881	9.62e-12	NAALADL1	1065	intergenic
HDL	rs6591179	11	64953105	T	G	0.1322	-0.02603	0.003886	2.1e-11	CAPN1	0	intronic
HDL	rs10750766	11	65473798	A	C	0.2903	-0.02483	0.0029	1.11e-17	KAT5	5668	intergenic
HDL	rs622614	11	65663239	T	C	0.1938	-0.02143	0.003244	3.95e-11	FOSL1	0	intronic
HDL	rs4930352	11	66066993	T	G	0.4891	0.019633	0.002608	5.15e-14	TMEM151A	2857	intergenic
HDL	rs71457724	11	66226524	A	G	0.06163	0.03089	0.005142	1.88e-09	MRPL11	0	intergenic
HDL	rs12272547	11	68608654	A	G	0.333	-0.01907	0.00282	1.35e-11	CPT1A	0	intronic
HDL	rs673335	11	75450576	T	C	0.1779	0.022102	0.003608	9.03e-10	RN7SL786P	2597	intergenic
HDL	rs12146566	11	103871404	A	C	0.2087	0.018299	0.003279	2.4e-08	PDGFD	0	intronic
HDL	rs12280893	11	116293500	A	G	0.0169	-0.0478	0.00841	1.32e-08	AP001891.1	74115	intergenic
HDL	rs17119701	11	116331582	A	G	0.04274	0.038922	0.006989	2.56e-08	AP001891.1	36033	intergenic
HDL	rs7128014	11	116384958	A	G	0.1292	0.027188	0.004253	1.63e-10	AP001891.1	13610	intergenic
HDL	rs117794084	11	116433496	T	G	0.01988	-0.08242	0.010446	3.03e-15	AP001891.1	62148	intergenic
HDL	rs61362984	11	116450463	A	G	0.3748	-0.01816	0.00271	2.05e-11	AP000770.1	59675	intergenic
HDL	rs11216054	11	116498951	T	C	0.2485	0.026431	0.003094	1.31e-17	AP000770.1	11187	intergenic
HDL	rs77983701	11	116507056	T	C	0.1431	-0.03342	0.003893	9.01e-18	AP000770.1	3082	intergenic
HDL	rs78221557	11	116515528	A	G	0.03082	-0.09617	0.009782	8.25e-23	AP000770.1	0	ncRNA_intronic
HDL	rs117133249	11	116524965	A	G	0.04473	0.070089	0.007157	1.21e-22	AP000770.1	0	ncRNA_intronic
HDL	rs486394	11	116526322	A	C	0.3052	0.031452	0.00287	6.03e-28	AP000770.1	0	ncRNA_intronic
HDL	rs141414463	11	116598315	T	C	0.01193	-0.10586	0.008734	8.21e-34	BUD13	20570	intergenic
HDL	rs180360	11	116598988	A	G	0.2724	-0.04247	0.002951	5.7e-47	BUD13	19897	intergenic
HDL	rs61905084	11	116610294	T	C	0.1759	-0.05093	0.003417	3.13e-50	BUD13	8591	intergenic
HDL	rs60972755	11	116635613	A	C	0.06958	-0.10818	0.005363	1.71e-90	BUD13	0	intronic
HDL	rs10750096	11	116656788	A	C	0.09344	0.130254	0.005233	9.76e-137	ZNF259	0	intronic
HDL	rs3135507	11	116661488	T	C	0.03479	-0.05307	0.008561	5.7e-10	APOA5	0	exonic
HDL	rs4080140	11	116676590	A	G	0.02485	0.070723	0.009797	5.25e-13	AP006216.5	7329	intergenic
HDL	rs12721041	11	116693871	T	C	0.01292	-0.09067	0.010362	2.13e-18	APOA4	0	exonic
HDL	rs11216236	11	116889658	T	C	0.04374	-0.05158	0.006281	2.18e-16	SIK3	0	intronic
HDL	rs145914258	11	117027183	A	G	0.01988	-0.07682	0.011434	1.83e-11	PAFAH1B2	0	intronic
HDL	rs59781045	11	117095283	T	C	0.07157	0.066528	0.005236	5.44e-37	PCSK7	0	intronic
HDL	rs187929675	11	117111368	T	C	0.01093	0.137291	0.011402	2.18e-33	RNF214	0	intronic
HDL	rs117117915	11	117113511	T	C	0.02684	0.064937	0.009176	1.47e-12	RNF214	0	intronic
HDL	rs141368429	11	117221862	T	C	0.04672	-0.04581	0.005724	1.21e-15	CEP164	0	intronic
HDL	rs573455	11	117267884	A	G	0.4642	0.022876	0.002607	1.71e-18	CEP164	0	exonic
HDL	rs3825061	11	118944675	T	C	0.3489	-0.02079	0.002666	6.2e-15	VPS11	0	intronic
HDL	rs1622638	11	121800971	A	G	0.4085	-0.01508	0.002691	2.11e-08	RNU6-256P	74091	intergenic
HDL	rs55696240	11	122503132	A	G	0.3767	0.020921	0.002711	1.2e-14	RP11-266E8.2	13149	intergenic
HDL	rs10774439	12	6731818	A	G	0.171	0.020792	0.003387	8.34e-10	LPAR5	0	intronic
HDL	rs1805726	12	9097795	A	G	0.3857	-0.01782	0.002689	3.48e-11	M6PR	0	intronic
HDL	rs11045171	12	20470199	A	G	0.1938	-0.02605	0.003301	3.01e-15	RP11-284H19.1	44466	intergenic
HDL	rs10841488	12	20480437	T	C	0.492	0.014764	0.002616	1.67e-08	RP11-284H19.1	34228	intergenic
HDL	rs7134150	12	20591332	A	G	0.07455	-0.0317	0.005184	9.71e-10	PDE3A	0	intronic
HDL	rs7138803	12	50247468	A	G	0.338	-0.0159	0.002696	3.69e-09	RP11-70F11.7	7521	intergenic
HDL	rs2229357	12	57843711	A	G	0.1948	0.027734	0.003062	1.35e-19	INHBC	0	exonic
HDL	rs4760259	12	57860826	T	C	0.329	-0.02219	0.0028	2.3e-15	GLI1	0	intronic
HDL	rs71461327	12	57879584	T	C	0.06461	-0.03499	0.00624	2.06e-08	ARHGAP9:MARS	00:00:00	intronic
HDL	rs3741423	12	58153059	A	G	0.06163	-0.03443	0.005005	6.02e-12	2021-03-09	0	UTR3
HDL	rs10861632	12	106960182	A	G	0.2515	-0.0173	0.002977	6.23e-09	RP11-144F15.1	0	intronic
HDL	rs6606717	12	109873227	A	C	0.4513	-0.01695	0.002633	1.21e-10	MYO1H	0	intronic
HDL	rs597808	12	111973358	A	G	0.4662	-0.02537	0.002632	5.49e-22	ATXN2	0	intronic
HDL	rs11066395	12	113168961	A	C	0.4195	0.015072	0.002651	1.3e-08	RPH3A	0	intronic
HDL	rs11065066	12	120716417	T	C	0.02187	0.04251	0.007729	3.79e-08	NME2P1	3522	intergenic
HDL	rs495265	12	121094661	A	G	0.4344	-0.02145	0.002701	1.97e-15	CABP1	0	intronic
HDL	rs2203474	12	121232400	T	G	0.08052	-0.03108	0.004955	3.57e-10	SPPL3	0	intronic
HDL	rs1971318	12	121389500	T	C	0.1282	-0.03015	0.0036	5.56e-17	HNF1A-AS1	16915	intergenic
HDL	rs143400283	12	121393614	T	C	0.05268	-0.0413	0.006483	1.89e-10	HNF1A-AS1	12801	intergenic
HDL	rs7970695	12	121423376	A	G	0.4165	-0.04538	0.002714	9.42e-63	HNF1A	0	intronic
HDL	rs11065406	12	121490520	T	C	0.4732	-0.01478	0.002603	1.37e-08	OASL	13474	intergenic
HDL	rs11613680	12	121700858	A	G	0.2256	-0.01989	0.003003	3.55e-11	CAMKK2	0	intronic
HDL	rs116896792	12	122948907	T	C	0.07256	0.028593	0.004531	2.78e-10	ZCCHC8	8509	intergenic
HDL	rs34699072	12	123203986	T	C	0.2097	0.033365	0.00323	5.18e-25	HCAR1	0	intronic
HDL	rs77674871	12	123488393	T	C	0.1034	-0.02386	0.004131	7.66e-09	PITPNM2	0	intronic
HDL	rs78753733	12	123612436	A	G	0.04871	-0.04608	0.007104	8.76e-11	PITPNM2	0	intronic
HDL	rs10773000	12	123736084	T	G	0.3588	0.023632	0.002762	1.18e-17	C12orf65	0	UTR5
HDL	rs78035324	12	124311615	A	G	0.1054	0.02706	0.004643	5.59e-09	DNAH10	0	intronic
HDL	rs141193534	12	124348787	A	G	0.0169	0.052407	0.009415	2.6e-08	DNAH10	0	intronic
HDL	rs11057393	12	124403769	T	C	0.3688	0.029048	0.002789	2.09e-25	DNAH10:CCDC92	00:00:00	intronic
HDL	rs1996698	12	124535764	T	C	0.4463	-0.02449	0.002673	5.11e-20	FAM101A	0	intronic
HDL	rs837500	12	125077567	T	C	0.3678	0.021676	0.002737	2.36e-15	NCOR2	25431	intergenic
HDL	rs921919	12	125265201	A	G	0.327	-0.03588	0.002799	1.28e-37	SCARB1	0	intronic
HDL	rs5888	12	125284748	A	G	0.4583	0.027519	0.002614	6.42e-26	SCARB1	0	exonic
HDL	rs12427061	12	125311934	T	C	0.09742	0.025118	0.004158	1.53e-09	SCARB1	0	intronic
HDL	rs61941676	12	125324798	A	C	0.1322	-0.04261	0.003922	1.68e-27	SCARB1	0	intronic
HDL	rs111929233	12	125378409	A	C	0.1133	-0.03513	0.003987	1.24e-18	RNU6-927P	7648	intergenic
HDL	rs117230571	13	41689067	A	G	0.06561	0.027248	0.004947	3.63e-08	RN7SL597P	6944	intergenic
HDL	rs973879	14	75297727	T	C	0.4622	0.016797	0.002616	1.36e-10	YLPM1	0	intronic
HDL	rs7145882	14	103255461	T	C	0.325	-0.01644	0.002748	2.18e-09	TRAF3	0	intronic
HDL	rs2494748	14	105258892	T	C	0.3917	-0.02453	0.002706	1.24e-19	AKT1	0	intronic
HDL	rs7170463	15	41888918	A	G	0.33	-0.02049	0.002842	5.63e-13	RP11-380D11.2	12745	intergenic
HDL	rs184334219	15	42721845	A	G	0.02783	-0.07159	0.009716	1.72e-13	ZNF106	0	intronic
HDL	rs147525635	15	43468698	A	G	0.4394	-0.01548	0.00265	5.17e-09	EPB42:TMEM62	00:00:00	intronic
HDL	rs150844304	15	43726625	A	C	0.02286	0.108676	0.008481	1.38e-37	TP53BP1	0	intronic
HDL	rs118091818	15	44821628	A	C	0.06163	0.036271	0.005237	4.32e-12	EIF3J-AS1	0	ncRNA_intronic
HDL	rs17240566	15	58448287	A	G	0.4215	-0.01608	0.002638	1.1e-09	ALDH1A2:AQP9	00:00:00	intronic
HDL	rs4774291	15	58527351	A	C	0.1382	-0.02143	0.003805	1.78e-08	ALDH1A2	0	intronic
HDL	rs113629348	15	58545668	T	C	0.02684	0.044744	0.008111	3.46e-08	ALDH1A2	0	intronic
HDL	rs938509	15	58582294	T	C	0.2813	0.020984	0.003023	3.91e-12	ALDH1A2	0	intronic
HDL	rs1318175	15	58586129	T	C	0.1849	-0.04866	0.003591	7.66e-42	ALDH1A2	0	intronic
HDL	rs147703470	15	58641896	T	C	0.02187	0.066348	0.007493	8.42e-19	ALDH1A2	0	intronic
HDL	rs445093	15	58644949	T	C	0.336	0.019122	0.002692	1.22e-12	ALDH1A2	0	intronic
HDL	rs11071374	15	58656447	T	G	0.1252	0.041729	0.004044	5.78e-25	ALDH1A2	0	intronic
HDL	rs117486534	15	58669703	A	C	0.0497	-0.05616	0.006123	4.67e-20	ALDH1A2	0	intronic
HDL	rs261290	15	58678720	T	C	0.3231	0.075812	0.002763	9.41e-166	ALDH1A2	0	intronic
HDL	rs117901517	15	58678869	T	C	0.07157	0.03656	0.004591	1.67e-15	ALDH1A2	0	intronic
HDL	rs8042174	15	58685970	T	C	0.1014	0.042299	0.004261	3.19e-23	ALDH1A2	0	intronic
HDL	rs118078695	15	58686409	A	G	0.0159	0.074247	0.011186	3.19e-11	ALDH1A2	0	intronic
HDL	rs78893833	15	58688159	A	G	0.01392	-0.06129	0.008742	2.37e-12	ALDH1A2	0	intronic
HDL	rs35511894	15	58723709	T	C	0.01193	0.079218	0.009761	4.82e-16	ALDH1A2:LIPC	00:00:00	intronic
HDL	rs2070895	15	58723939	A	G	0.2107	0.08871	0.003153	3.77e-174	ALDH1A2:LIPC	00:00:00	intronic
HDL	rs17269250	15	58725986	T	G	0.01093	-0.06888	0.010364	3e-11	ALDH1A2:LIPC	00:00:00	intronic
HDL	rs62000939	15	58727687	T	C	0.175	0.029354	0.003645	8.12e-16	ALDH1A2:LIPC:RP11-355N15.1	00:00:00	ncRNA_exonic
HDL	rs8043310	15	58731818	A	C	0.01491	0.081709	0.011109	1.91e-13	ALDH1A2:LIPC:RP11-355N15.1	00:00:00	ncRNA_intronic
HDL	rs79119207	15	58740443	A	C	0.02087	-0.0511	0.008743	5.07e-09	ALDH1A2:LIPC:RP11-355N15.1	00:00:00	ncRNA_intronic
HDL	rs35138338	15	58744481	T	C	0.2823	-0.02118	0.002942	6.06e-13	ALDH1A2:LIPC:RP11-355N15.1	00:00:00	ncRNA_intronic
HDL	rs79787170	15	58754942	A	G	0.02187	-0.07285	0.007767	6.65e-21	ALDH1A2:LIPC:RP11-355N15.1	00:00:00	ncRNA_intronic
HDL	rs62001835	15	58756212	T	C	0.0159	0.053876	0.008647	4.65e-10	ALDH1A2:LIPC:RP11-355N15.1	00:00:00	ncRNA_intronic
HDL	rs59752567	15	58791416	T	G	0.08946	0.044278	0.004716	6.01e-21	LIPC	0	intronic
HDL	rs12905076	15	58805243	T	C	0.1441	0.021117	0.003796	2.65e-08	LIPC	0	intronic
HDL	rs12904537	15	63379726	T	G	0.498	0.018457	0.002632	2.33e-12	RP11-69G7.1	11342	intergenic
HDL	rs62023114	15	64169429	A	G	0.2982	-0.01593	0.002908	4.31e-08	MIR422A	6210	intergenic
HDL	rs1270076	15	83511271	A	G	0.2227	-0.01807	0.003161	1.09e-08	HOMER2	0	UTR3
HDL	rs12928099	16	15150505	A	C	0.2883	0.025246	0.002881	1.89e-18	PDXDC1	0	intronic
HDL	rs7189927	16	28913787	T	C	0.3022	-0.01688	0.002718	5.32e-10	ATP2A1	0	intronic
HDL	rs3814883	16	29994922	T	C	0.4602	-0.02167	0.002609	9.89e-17	TAOK2	0	exonic
HDL	rs4785505	16	51186477	A	C	0.4414	0.017426	0.002698	1.05e-10	SALL1	1198	intergenic
HDL	rs17616063	16	51436882	A	G	0.07853	-0.03522	0.00493	9.03e-13	RP11-437L7.1	46438	intergenic
HDL	rs11643744	16	53791798	A	G	0.2972	-0.01571	0.002778	1.56e-08	FTO	0	intronic
HDL	rs1421085	16	53800954	T	C	0.4324	0.031638	0.002653	8.82e-33	FTO	0	intronic
HDL	rs116909591	16	56370374	A	C	0.02584	0.047042	0.008265	1.26e-08	GNAO1	0	intronic
HDL	rs3790116	16	56388044	T	C	0.1441	-0.02239	0.003879	7.81e-09	GNAO1	0	intronic
HDL	rs147056003	16	56388396	T	G	0.1093	-0.02861	0.004346	4.59e-11	GNAO1	0	intronic
HDL	rs146973531	16	56495750	A	G	0.03082	0.071888	0.007867	6.34e-20	OGFOD1	0	intronic
HDL	rs11647086	16	56570047	T	C	0.0338	-0.03977	0.007009	1.4e-08	BBS2	15851	intergenic
HDL	rs12444798	16	56576538	A	G	0.2575	0.021366	0.002929	3.01e-13	BBS2	22342	intergenic
HDL	rs375054	16	56578386	T	C	0.07654	0.044014	0.004918	3.57e-19	MT4	20574	intergenic
HDL	rs75152587	16	56579961	T	G	0.01093	-0.07867	0.011755	2.2e-11	MT4	18999	intergenic
HDL	rs145205375	16	56605797	A	G	0.03579	-0.05073	0.007745	5.74e-11	MT4	2927	intergenic
HDL	rs7195310	16	56623191	T	C	0.3429	0.015299	0.002781	3.76e-08	MT3	0	intronic
HDL	rs1610216	16	56642284	A	G	0.1551	-0.02316	0.003362	5.6e-12	MT2A	0	UTR5
HDL	rs1846692	16	56671696	T	C	0.2475	0.027063	0.003127	4.98e-18	MT1JP	697	upstream:downstream
HDL	rs192491645	16	56677666	T	G	0.01193	0.084271	0.011169	4.53e-14	MT1DP	0	ncRNA_splicing
HDL	rs12447986	16	56695546	T	C	0.02286	0.069608	0.010159	7.31e-12	MT1F	935	intergenic
HDL	rs3859113	16	56699967	T	C	0.06461	-0.05201	0.005298	9.51e-23	MT1G	675	downstream
HDL	rs2011186	16	56705869	T	C	0.4195	0.015102	0.00264	1.07e-08	MT1H	827	downstream
HDL	rs4784717	16	56729324	A	G	0.1163	-0.04093	0.003957	4.42e-25	DPPA2P4	7359	intergenic
HDL	rs75566930	16	56735415	A	C	0.1203	0.039243	0.003884	5.33e-24	RP11-343H19.1	7268	intergenic
HDL	rs9936986	16	56740777	T	C	0.3797	0.01771	0.002727	8.41e-11	RP11-343H19.1	1906	intergenic
HDL	rs11643205	16	56787882	T	C	0.0507	-0.04594	0.006104	5.19e-14	NUP93	0	intronic
HDL	rs11076170	16	56800627	T	C	0.01988	0.089295	0.007829	3.91e-30	NUP93	0	intronic
HDL	rs79984435	16	56834234	A	G	0.09841	-0.08994	0.004552	6.82e-87	NUP93	0	intronic
HDL	rs146619351	16	56896702	A	G	0.01093	-0.08464	0.009869	9.79e-18	SLC12A3	2416	intergenic
HDL	rs12597428	16	56905458	T	G	0.2217	-0.03648	0.003122	1.52e-31	SLC12A3	0	intronic
HDL	rs11640954	16	56908884	A	G	0.1809	0.056978	0.003294	4.8e-67	SLC12A3	0	intronic
HDL	rs79968526	16	56911069	T	C	0.02783	0.067315	0.008815	2.23e-14	SLC12A3	0	intronic
HDL	rs141724276	16	56915407	T	C	0.02982	0.059844	0.010787	2.89e-08	SLC12A3	0	intronic
HDL	rs36049418	16	56921840	A	G	0.01889	0.065051	0.009008	5.14e-13	SLC12A3	0	exonic
HDL	rs72786761	16	56938955	A	C	0.01789	-0.11186	0.00846	6.53e-40	SLC12A3	0	intronic
HDL	rs138696161	16	56945988	A	G	0.01093	-0.08081	0.010524	1.61e-14	SLC12A3	0	intronic
HDL	rs12444708	16	56984482	T	C	0.1471	0.063122	0.003965	4.7e-57	HERPUD1	6683	intergenic
HDL	rs9938160	16	56984590	T	C	0.2694	-0.06013	0.00285	7.52e-99	AC012181.1	6586	intergenic
HDL	rs247615	16	56984763	A	G	0.2227	0.062146	0.00312	2.98e-88	AC012181.1	6413	intergenic
HDL	rs147464145	16	56988503	T	C	0.01789	0.124587	0.011437	1.24e-27	AC012181.1	2673	intergenic
HDL	rs7200805	16	56989015	T	C	0.02485	-0.08901	0.007738	1.27e-30	AC012181.1	2161	intergenic
HDL	rs12720918	16	56994212	T	C	0.3101	0.104005	0.002921	1.32e-277	CETP	1549	intergenic
HDL	rs4783961	16	56994894	A	G	0.4692	0.069509	0.002602	2.96e-157	CETP	867	upstream
HDL	rs11644475	16	57007652	A	G	0.02286	-0.08754	0.00787	9.66e-29	CETP	0	intronic
HDL	rs289718	16	57009932	T	C	0.33	-0.08363	0.002842	2.55e-190	CETP	0	intronic
HDL	rs56208677	16	57010232	T	C	0.05467	0.119101	0.005199	3.93e-116	CETP	0	intronic
HDL	rs71387147	16	57010382	T	G	0.07853	0.060373	0.004826	6.51e-36	CETP	0	intronic
HDL	rs117427818	16	57010486	T	C	0.04573	-0.21798	0.005936	3.2e-295	CETP	0	intronic
HDL	rs12708983	16	57014411	T	C	0.03678	-0.10677	0.006508	1.78e-60	CETP	0	intronic
HDL	rs12720917	16	57019392	T	C	0.1402	-0.05576	0.003654	1.4e-52	CETP	1634	intergenic
HDL	rs172337	16	57022748	T	C	0.0835	0.05424	0.005043	5.58e-27	NLRC5	648	upstream
HDL	rs289752	16	57026936	A	G	0.3926	0.03915	0.002669	1.04e-48	NLRC5	0	intronic
HDL	rs7187261	16	57031716	T	C	0.05666	0.058754	0.005368	7.04e-28	NLRC5	0	intronic
HDL	rs7198642	16	57032461	T	G	0.1789	-0.03567	0.003231	2.43e-28	NLRC5	0	intronic
HDL	rs289703	16	57048118	T	C	0.2833	-0.0317	0.002848	9.21e-29	NLRC5	0	intronic
HDL	rs16965150	16	57059484	T	C	0.02187	0.04399	0.007914	2.72e-08	NLRC5	0	exonic
HDL	rs72780003	16	57064936	A	G	0.04771	0.039453	0.006093	9.47e-11	NLRC5	0	intronic
HDL	rs1672867	16	57071114	A	G	0.01292	-0.091	0.010217	5.29e-19	NLRC5	0	exonic
HDL	rs289727	16	57075781	T	C	0.3429	-0.03435	0.002764	1.83e-35	NLRC5	0	intronic
HDL	rs76888401	16	57077179	A	G	0.06163	0.043925	0.005643	7.05e-15	NLRC5	0	intronic
HDL	rs118092024	16	57078763	A	C	0.02783	-0.05723	0.007346	6.69e-15	NLRC5	0	intronic
HDL	rs75719766	16	57082024	T	C	0.03181	0.040371	0.006382	2.52e-10	NLRC5	0	UTR3
HDL	rs79546662	16	57096098	T	C	0.04573	-0.04968	0.006403	8.58e-15	NLRC5	0	intronic
HDL	rs289710	16	57103579	A	G	0.4831	0.014905	0.002608	1.09e-08	NLRC5	0	intronic
HDL	rs154045	16	57114924	A	G	0.3748	0.014798	0.00269	3.79e-08	NLRC5	0	intronic
HDL	rs11643175	16	57118736	T	C	0.07256	-0.0343	0.005257	6.85e-11	NLRC5	1292	intergenic
HDL	rs74486301	16	57125350	A	G	0.01093	0.066147	0.010483	2.79e-10	RP11-407G23.1	0	ncRNA_intronic
HDL	rs12597571	16	57128871	A	G	0.06262	-0.03129	0.005422	7.84e-09	CPNE2	0	intronic
HDL	rs8058512	16	57151796	T	C	0.2694	-0.0165	0.002915	1.52e-08	CPNE2	0	intronic
HDL	rs117892711	16	57161020	T	C	0.01988	-0.0926	0.009658	9.02e-22	CPNE2	0	intronic
HDL	rs7186799	16	57220016	A	C	0.4642	0.018452	0.002633	2.42e-12	FAM192A	0	UTR5
HDL	rs75844110	16	57363066	A	G	0.03877	-0.03742	0.00561	2.56e-11	CTC-661I16.2	3224	intergenic
HDL	rs55781197	16	67940350	A	G	0.1342	-0.04924	0.00413	9.14e-33	PSKH1	0	intronic
HDL	rs141859350	16	68138715	A	G	0.03479	-0.05183	0.00683	3.23e-14	RP11-67A1.2:NFATC3	00:00:00	ncRNA_intronic
HDL	rs4783722	16	69581912	T	C	0.4205	-0.01963	0.002655	1.43e-13	NFAT5	17084	intergenic
HDL	rs2334880	16	71653637	A	G	0.16	-0.0217	0.003501	5.68e-10	RP11-432I5.2	3973	intergenic
HDL	rs7187136	16	81516228	T	C	0.2078	0.024734	0.00329	5.57e-14	CMIP	0	intronic
HDL	rs2925979	16	81534790	T	C	0.2883	-0.03467	0.002835	2.26e-34	CMIP	0	intronic
HDL	rs12926107	16	88004092	A	G	0.3867	0.017371	0.002639	4.62e-11	BANP	0	intronic
HDL	rs34088055	16	88535670	T	C	0.2972	-0.01728	0.002835	1.08e-09	ZFPM1	0	intronic
HDL	rs3803800	17	7462969	A	G	0.2326	-0.01833	0.003198	9.87e-09	TNFSF12:TNFSF12-TNFSF13:TNFSF13	00:00:00	exonic
HDL	rs11651280	17	17449917	T	G	0.06759	-0.03221	0.005515	5.22e-09	PEMT	0	intronic
HDL	rs2011614	17	28781792	A	G	0.3469	-0.01514	0.00273	2.94e-08	CPD	0	intronic
HDL	rs11658786	17	37815899	A	G	0.326	0.026752	0.002792	9.48e-22	STARD3	0	intronic
HDL	rs870829	17	38068382	A	C	0.3897	0.016995	0.002677	2.16e-10	GSDMB	0	intronic
HDL	rs34138141	17	40781561	T	G	0.2565	-0.02278	0.002919	5.97e-15	TUBG1	14308	intergenic
HDL	rs62078657	17	41896541	A	G	0.1292	0.021429	0.003915	4.42e-08	MPP3	0	intronic
HDL	rs72836561	17	41926126	T	C	0.03579	-0.1521	0.007485	8.58e-92	CD300LG	0	exonic
HDL	rs72836567	17	41945776	A	G	0.1899	-0.02334	0.003565	5.89e-11	CD300LG	4778	intergenic
HDL	rs16969990	17	46230891	T	C	0.06759	0.031654	0.005118	6.23e-10	SKAP1	0	intronic
HDL	rs6504584	17	46941419	T	G	0.332	0.015423	0.00277	2.57e-08	CALCOCO2	0	UTR3
HDL	rs34931250	17	66879927	T	C	0.0497	-0.03553	0.005486	9.4e-11	ABCA8	0	intronic
HDL	rs41522945	17	76354126	T	C	0.0666	0.030122	0.005417	2.69e-08	SOCS3	0	UTR3
HDL	rs4969142	17	76398304	A	G	0.494	0.030066	0.002631	2.99e-30	PGS1	0	intronic
HDL	rs632058	17	76437786	A	G	0.4374	0.014541	0.002616	2.73e-08	DNAH17	0	intronic
HDL	rs1367083	18	21100240	T	C	0.4742	0.01996	0.002613	2.17e-14	C18orf8:NPC1	00:00:00	exonic
HDL	rs138215167	18	46486011	A	G	0.01988	0.057379	0.009556	1.92e-09	RP11-1058N17.1	3309	intergenic
HDL	rs72925817	18	46727935	T	C	0.09543	-0.03757	0.005427	4.38e-12	DYM	0	intronic
HDL	rs12963212	18	47033207	T	C	0.4374	-0.01724	0.002633	5.85e-11	RP11-110H1.8	4976	intergenic
HDL	rs4939873	18	47062054	T	G	0.02485	0.062472	0.009895	2.73e-10	LIPG	25014	intergenic
HDL	rs1320700	18	47096016	A	G	0.3012	0.033514	0.002877	2.32e-31	LIPG	0	intronic
HDL	rs74558535	18	47096294	A	G	0.1541	-0.02935	0.003647	8.48e-16	LIPG	0	intronic
HDL	rs77960347	18	47109955	A	G	0.0159	-0.21904	0.011396	2.45e-82	LIPG	0	exonic
HDL	rs12955001	18	47138999	A	G	0.3579	0.027221	0.002687	3.99e-24	LIPG	19726	intergenic
HDL	rs7229377	18	47148299	T	C	0.2227	0.036579	0.003258	3.01e-29	SMUG1P1	28420	intergenic
HDL	rs12965382	18	47164178	T	C	0.2634	0.024493	0.002932	6.66e-17	SMUG1P1	12541	intergenic
HDL	rs1943977	18	47173181	A	G	0.165	-0.06282	0.003435	1.06e-74	SMUG1P1	3538	intergenic
HDL	rs11662691	18	47183012	T	C	0.1183	-0.02891	0.00424	9.17e-12	SMUG1P1	5481	intergenic
HDL	rs75786906	18	47186485	A	G	0.02286	0.065003	0.008558	3.06e-14	SMUG1P1	8954	intergenic
HDL	rs8093891	18	47206583	T	C	0.4612	-0.02007	0.00261	1.46e-14	SMUG1P1	29052	intergenic
HDL	rs12965067	18	47228943	T	C	0.3787	0.036081	0.002743	1.57e-39	RP11-813F20.2	37249	intergenic
HDL	rs6507949	18	47262544	A	G	0.4642	-0.01482	0.002637	1.9e-08	RP11-813F20.2	3648	intergenic
HDL	rs150342704	18	47318885	A	G	0.0507	0.072342	0.00721	1.09e-23	ACAA2	0	intronic
HDL	rs1787328	18	47457559	T	C	0.4672	-0.0249	0.002622	2.23e-21	MYO5B	0	intronic
HDL	rs1790796	18	47464423	T	C	0.1412	0.023526	0.003536	2.88e-11	MYO5B	0	intronic
HDL	rs74461650	18	47733337	A	G	0.04274	0.039415	0.006814	7.26e-09	RN7SL310P	32	downstream
HDL	rs6567152	18	57726859	T	C	0.2575	0.016772	0.003005	2.39e-08	RNU6-567P	40895	intergenic
HDL	rs8089364	18	57858829	T	C	0.2684	0.035208	0.00294	4.72e-33	RP11-795H16.2	4958	intergenic
HDL	rs2229616	18	58039276	T	C	0.006958	0.078516	0.009261	2.28e-17	MC4R	0	exonic
HDL	rs78138914	18	58048877	A	G	0.05865	0.037401	0.005545	1.53e-11	MC4R	8875	intergenic
HDL	rs17066856	18	58049656	T	C	0.0825	-0.02736	0.004508	1.3e-09	MC4R	9654	intergenic
HDL	rs10401462	19	4040011	T	C	0.1889	0.019802	0.003496	1.48e-08	PIAS4	626	downstream
HDL	rs4804413	19	7222655	T	C	0.4205	-0.01457	0.002657	4.21e-08	INSR	0	intronic
HDL	rs3965185	19	8395410	T	C	0.4622	-0.01755	0.00265	3.5e-11	KANK3	0	intronic
HDL	rs35137994	19	8429066	T	C	0.06461	0.043725	0.005781	3.93e-14	ANGPTL4	0	UTR5
HDL	rs116843064	19	8429323	A	G	0.02584	0.201152	0.009508	2.41e-99	ANGPTL4	0	exonic
HDL	rs62117490	19	8445901	A	G	0.3151	-0.03	0.002856	8.34e-26	RAB11B-AS1	0	ncRNA_intronic
HDL	rs4804311	19	8615589	A	G	0.1123	-0.04056	0.004742	1.18e-17	MYO1F	0	intronic
HDL	rs7253583	19	8647948	A	G	0.2078	-0.01759	0.003217	4.54e-08	ADAMTS10	0	intronic
HDL	rs10412048	19	11193949	A	G	0.1133	0.044912	0.004054	1.59e-28	LDLR	6088	intergenic
HDL	rs56322906	19	11346155	A	G	0.04274	-0.0638	0.00724	1.23e-18	DOCK6	0	intronic
HDL	rs73024215	19	33784657	T	C	0.06362	0.03492	0.00508	6.26e-12	CTD-2540B15.11:CEBPA	261 days, 21:02:00	intergenic
HDL	rs4805881	19	33896432	A	C	0.334	-0.02044	0.002787	2.25e-13	PEPD	0	intronic
HDL	rs62119267	19	45134682	A	C	0.01392	0.052078	0.008779	2.99e-09	IGSF23	0	intronic
HDL	rs2965169	19	45251156	A	C	0.4374	0.020703	0.002701	1.79e-14	BCL3	0	upstream
HDL	rs28399657	19	45318351	A	G	0.02883	0.053813	0.007331	2.13e-13	BCAM	0	intronic
HDL	rs28399637	19	45324138	A	G	0.3221	0.020052	0.002827	1.32e-12	BCAM	0	intronic
HDL	rs2927472	19	45349369	T	C	0.1352	-0.02588	0.003551	3.16e-13	PVRL2	62	upstream
HDL	rs11083749	19	45384105	T	C	0.494	0.014595	0.002632	2.93e-08	PVRL2	0	intronic
HDL	rs405509	19	45408836	T	G	0.4841	0.016974	0.002606	7.36e-11	APOE	174	upstream
HDL	rs429358	19	45411941	T	C	0.1551	-0.03274	0.003622	1.57e-19	APOE	0	exonic
HDL	rs7412	19	45412079	T	C	0.06262	-0.10577	0.004829	2.35e-106	APOE	0	exonic
HDL	rs5167	19	45448465	T	G	0.3668	-0.03017	0.002726	1.79e-28	APOC4-APOC2:APOC4	00:00:00	exonic
HDL	rs117261169	19	45491032	T	C	0.01093	-0.06736	0.010212	4.24e-11	CLPTM1	0	intronic
HDL	rs140912273	19	45507696	A	G	0.01392	-0.07657	0.01062	5.59e-13	RELB	0	intronic
HDL	rs4802269	19	46167469	A	G	0.3688	-0.01654	0.002737	1.5e-09	GIPR	4032	intergenic
HDL	rs2238689	19	46178661	T	C	0.4284	0.017797	0.002688	3.59e-11	GIPR	0	intronic
HDL	rs11550348	19	46387344	A	G	0.1034	-0.0314	0.003995	3.84e-15	IRF2BP1	0	exonic
HDL	rs3810291	19	47569003	A	G	0.337	-0.0217	0.002783	6.28e-15	ZC3H4	0	UTR3
HDL	rs721889	19	52341249	A	G	0.3459	0.017751	0.002745	1.01e-10	AC006272.2	1774	intergenic
HDL	rs11879136	19	54760691	T	C	0.2863	-0.01963	0.003029	9.08e-11	LILRB5	0	intronic
HDL	rs367070	19	54800500	A	G	0.1799	-0.03561	0.003129	5.07e-30	LILRA3	0	intronic
HDL	rs1761451	19	54816509	T	C	0.4851	0.015794	0.002608	1.4e-09	AC008984.7	0	ncRNA_intronic
HDL	rs1761450	19	54818035	A	G	0.08549	0.027048	0.004284	2.73e-10	LILRA5	317	upstream:downstream
HDL	rs12624640	20	32952125	A	G	0.4304	-0.01694	0.002636	1.32e-10	ITCH	0	intronic
HDL	rs1800961	20	43042364	T	C	0.03678	-0.09509	0.007467	3.79e-37	HNF4A	0	exonic
HDL	rs232271	20	44344776	A	C	0.4354	-0.01724	0.002676	1.17e-10	SPINT4	6213	intergenic
HDL	rs6073958	20	44551855	T	C	0.2207	0.051992	0.003296	4.78e-56	PLTP	11060	intergenic
HDL	rs3746503	20	44578961	A	G	0.09543	-0.02734	0.004107	2.79e-11	ZNF335	0	exonic
HDL	rs538464775	20	44595252	T	C	0.01392	0.058487	0.010616	3.6e-08	ZNF335	0	intronic
HDL	rs12373874	20	44659652	A	G	0.0338	-0.04459	0.007466	2.34e-09	SLC12A5	0	intronic
HDL	rs4455229	20	44721307	T	C	0.4473	0.016485	0.002637	4.09e-10	NCOA5	2715	intergenic
HDL	rs6018652	20	46340974	A	G	0.1581	0.017954	0.003232	2.78e-08	SULF2	0	intronic
HDL	rs113305091	20	46413163	T	C	0.03777	0.03949	0.007235	4.8e-08	SULF2	0	intronic
HDL	rs6512851	20	51228187	A	G	0.4483	0.015684	0.002617	2.07e-09	RP4-723E3.1	0	ncRNA_intronic
HDL	rs4809221	20	62372706	A	G	0.2793	-0.01884	0.002801	1.76e-11	SLC2A4RG	0	intronic
HDL	rs8139142	22	21910280	T	C	0.1889	0.02306	0.00328	2.07e-12	UBE2L3	0	intronic
HDL	rs1001409	22	30918825	A	G	0.2286	0.018289	0.0031	3.64e-09	SEC14L6	0	UTR3
HDL	rs2267372	22	38598234	A	G	0.4125	0.01467	0.002685	4.63e-08	PLA2G6:MAFF	00:00:00	UTR5
LDL	rs4970394	1	962891	T	C	0.4294	-0.00879	0.001406	4.02e-10	AGRN	0	intronic
LDL	rs880315	1	10796866	T	C	0.3569	0.010065	0.001464	6.3e-12	CASZ1	0	intronic
LDL	rs7551124	1	23785760	T	C	0.1203	0.019033	0.002097	1.12e-19	ASAP3	0	intronic
LDL	rs34054126	1	25792915	A	G	0.4523	-0.00877	0.001399	3.59e-10	TMEM57	0	intronic
LDL	rs34232196	1	55489542	T	C	0.2336	-0.00968	0.001613	1.93e-09	BSND	12985	intergenic
LDL	rs17111503	1	55503448	A	G	0.2425	-0.00908	0.001567	6.81e-09	PCSK9	1772	intergenic
LDL	rs11591147	1	55505647	T	G	0.02087	-0.07333	0.005267	4.49e-44	PCSK9	0	exonic
LDL	rs472495	1	55521313	T	G	0.3748	0.009026	0.001456	5.76e-10	PCSK9	0	intronic
LDL	rs35837000	1	62833402	T	C	0.08449	0.02357	0.002601	1.29e-19	KANK4	48316	intergenic
LDL	rs141570200	1	62863284	T	C	0.00994	-0.03926	0.005108	1.52e-14	USP1	38683	intergenic
LDL	rs12747317	1	62871083	A	G	0.05467	0.022302	0.002974	6.46e-14	USP1	30884	intergenic
LDL	rs72929768	1	62882603	T	C	0.2187	0.0189	0.001783	3.06e-26	USP1	19364	intergenic
LDL	rs17123603	1	62892449	T	C	0.04274	0.026221	0.004039	8.44e-11	USP1	9518	intergenic
LDL	rs783291	1	62914978	A	G	0.3032	-0.04646	0.001451	4.6e-225	USP1	0	intronic
LDL	rs116423924	1	63008190	T	G	0.01093	-0.03947	0.005784	8.78e-12	DOCK7	0	intronic
LDL	rs61775912	1	63010311	A	G	0.01292	0.03571	0.005211	7.22e-12	DOCK7	0	intronic
LDL	rs150096223	1	63013915	A	C	0.01392	-0.03637	0.005478	3.15e-11	DOCK7	0	intronic
LDL	rs148662400	1	63028087	T	C	0.0169	0.040322	0.004173	4.39e-22	DOCK7	0	intronic
LDL	rs79151558	1	63060802	A	G	0.02386	0.029347	0.004536	9.78e-11	DOCK7	0	intronic
LDL	rs12031537	1	63188086	A	C	0.1909	-0.01774	0.001794	4.7e-23	RP11-230B22.1	11720	intergenic
LDL	rs149381711	1	63208295	A	C	0.06561	0.018392	0.002751	2.3e-11	RP11-230B22.1	31929	intergenic
LDL	rs12122434	1	63261652	A	G	0.0328	0.026391	0.003755	2.1e-12	ATG4C	0	intronic
LDL	rs143438747	1	63278549	T	C	0.05467	0.015906	0.002866	2.84e-08	ATG4C	0	intronic
LDL	rs12406542	1	63281099	A	G	0.05467	-0.01785	0.003117	1.03e-08	ATG4C	0	intronic
LDL	rs57885631	1	63289573	T	C	0.04573	0.01909	0.002921	6.33e-11	ATG4C	0	intronic
LDL	rs4447014	1	63414493	T	G	0.3529	0.008913	0.001456	9.33e-10	RP4-771M4.2	43339	intergenic
LDL	rs6672992	1	65848034	A	C	0.1859	-0.01112	0.001818	9.78e-10	DNAJC6	0	intronic
LDL	rs12408851	1	65958006	A	G	0.3976	0.016418	0.001424	9.64e-31	LEPR:RP4-630A11.3	00:00:00	ncRNA_intronic
LDL	rs72683129	1	66069781	A	G	0.162	-0.0231	0.001949	2.14e-32	LEPR	0	intronic
LDL	rs1892534	1	66105944	T	C	0.3837	-0.02266	0.001434	3.12e-56	LEPR	0	UTR3
LDL	rs6681523	1	66314692	T	C	0.2903	-0.00978	0.001506	8.47e-11	PDE4B	0	intronic
LDL	rs72685056	1	66397344	A	G	0.1392	-0.01166	0.002074	1.87e-08	PDE4B	0	intronic
LDL	rs662026	1	91531022	A	G	0.1889	0.016064	0.001744	3.17e-20	RPL5P6	40660	intergenic
LDL	rs12740374	1	109817590	T	G	0.2127	-0.01414	0.001671	2.55e-17	CELSR2	0	UTR3
LDL	rs6676022	1	154162503	T	C	0.1421	-0.01207	0.002125	1.34e-08	TPM3	0	intronic
LDL	rs12083537	1	154381103	A	G	0.1928	0.014043	0.001673	4.61e-17	IL6R	0	intronic
LDL	rs2228145	1	154426970	A	C	0.3598	0.017566	0.001411	1.37e-35	IL6R	0	exonic
LDL	rs2335230	1	154589628	A	C	0.1889	-0.00949	0.001722	3.56e-08	ADAR	0	intronic
LDL	rs863018	1	159215326	T	C	0.3559	-0.00842	0.001465	9.15e-09	MPTX1	30966	intergenic
LDL	rs115984621	1	159244544	A	G	0.05467	-0.02582	0.003545	3.26e-13	MPTX1	1748	intergenic
LDL	rs113978262	1	159319081	A	G	0.03082	-0.02148	0.003474	6.32e-10	RP11-550P17.5	0	ncRNA_intronic
LDL	rs145663198	1	159475349	A	G	0.01988	0.035156	0.004518	7.19e-15	RP11-180D21.3	22182	intergenic
LDL	rs12128137	1	159571607	A	G	0.01988	-0.03847	0.004512	1.51e-17	OR10J6P	2589	intergenic
LDL	rs7517317	1	159582747	T	C	0.2336	0.016517	0.001584	1.83e-25	OR10J6P	13729	intergenic
LDL	rs1971863	1	159638931	T	C	0.2783	-0.0203	0.001605	1.15e-36	CRPP1	35841	intergenic
LDL	rs17459069	1	159648693	T	C	0.03082	-0.02855	0.003527	5.66e-16	CRPP1	26079	intergenic
LDL	rs77013776	1	159652068	A	C	0.03181	0.064241	0.003652	3.03e-69	CRPP1	22704	intergenic
LDL	rs151313645	1	159655933	A	C	0.02883	-0.02575	0.004706	4.47e-08	CRPP1	18839	intergenic
LDL	rs116247097	1	159658880	A	G	0.02286	-0.02883	0.004621	4.39e-10	CRPP1	15892	intergenic
LDL	rs113188187	1	159677904	T	C	0.03579	0.034964	0.004672	7.22e-14	CRPP1	2506	intergenic
LDL	rs1205	1	159682233	T	C	0.3101	-0.04513	0.001476	1.76e-205	CRP	0	UTR3
LDL	rs142168307	1	159688396	T	C	0.06958	0.056466	0.003047	1.16e-76	CRP	4016	intergenic
LDL	rs112433451	1	159717172	T	C	0.03877	0.017135	0.003134	4.56e-08	RP11-419N10.5	11787	intergenic
LDL	rs12760385	1	159722353	A	G	0.01491	-0.03605	0.004845	1.01e-13	RP11-419N10.5	6606	intergenic
LDL	rs115585839	1	159726586	T	G	0.02187	0.029373	0.004768	7.24e-10	RP11-419N10.5	2373	intergenic
LDL	rs2807834	1	220970593	T	G	0.2942	-0.00843	0.001495	1.69e-08	MARC1	0	intronic
LDL	rs1329125	1	234740880	T	C	0.3221	0.008732	0.001477	3.39e-09	IRF2BP2	0	UTR3
LDL	rs556107	1	234853059	T	C	0.4811	0.014644	0.00139	5.72e-26	RP4-781K5.7	0	ncRNA_intronic
LDL	rs1107850	2	20371772	A	G	0.4483	-0.01814	0.001391	7.03e-39	RN7SL140P	3334	intergenic
LDL	rs11544860	2	20424655	A	G	0.0666	0.014707	0.002679	4.04e-08	SDC1	0	UTR5
LDL	rs2160071	2	20573635	T	C	0.335	0.009318	0.001493	4.34e-10	SLC7A15P	12511	intergenic
LDL	rs6547409	2	21190209	T	C	0.06362	-0.02449	0.003142	6.49e-15	RP11-116D2.1	31975	intergenic
LDL	rs10207315	2	21196346	T	G	0.2256	0.011094	0.001607	5.02e-12	RP11-116D2.1	25838	intergenic
LDL	rs62122481	2	21216815	A	C	0.3012	0.01612	0.00143	1.73e-29	RP11-116D2.1	5369	intergenic
LDL	rs541041	2	21294975	A	G	0.2038	0.026992	0.001814	4.27e-50	APOB	28029	intergenic
LDL	rs4635554	2	21389659	T	G	0.3191	-0.01725	0.001466	6.12e-32	TDRD15	23514	intergenic
LDL	rs733760	2	21534298	T	G	0.4404	-0.00884	0.001405	3.18e-10	AC067959.1	0	ncRNA_intronic
LDL	rs892447	2	26409950	A	G	0.2783	-0.00873	0.001544	1.54e-08	GAREML	0	intronic
LDL	rs1275926	2	26861641	T	C	0.1004	-0.01279	0.002292	2.38e-08	CIB4	0	intronic
LDL	rs4233713	2	26940591	T	C	0.2704	-0.00929	0.001607	7.49e-09	KCNK3	0	intronic
LDL	rs12617848	2	27118679	T	C	0.166	0.015976	0.001946	2.19e-16	DPYSL5	0	intronic
LDL	rs1371614	2	27152874	T	C	0.2396	-0.0173	0.001613	7.67e-27	DPYSL5	0	intronic
LDL	rs17005695	2	27167469	A	G	0.02386	-0.03321	0.004916	1.43e-11	DPYSL5	0	intronic
LDL	rs61742729	2	27172231	T	C	0.03877	0.03421	0.003899	1.74e-18	DPYSL5	0	UTR3
LDL	rs72808941	2	27274073	A	G	0.0338	0.026318	0.003401	1.01e-14	AGBL5	0	intronic
LDL	rs75388820	2	27325141	A	G	0.04175	0.036122	0.003109	3.37e-31	CGREF1	0	intronic
LDL	rs11695641	2	27354419	T	C	0.1491	-0.02327	0.0019	1.67e-34	PREB	0	intronic
LDL	rs1659684	2	27384710	T	C	0.2406	-0.01998	0.001548	3.96e-38	AC013403.13	2612	intergenic
LDL	rs1006898	2	27424496	A	G	0.08449	0.035655	0.002726	4.41e-39	SLC5A6	0	intronic
LDL	rs75252677	2	27470531	A	G	0.00994	-0.03828	0.004506	1.98e-17	CAD	3719	intergenic
LDL	rs144645254	2	27625767	T	C	0.01491	-0.03613	0.004698	1.48e-14	PPM1G	0	intronic
LDL	rs75743860	2	27627110	A	G	0.02584	0.04728	0.004485	5.54e-26	PPM1G	0	intronic
LDL	rs6747190	2	27686911	T	C	0.03479	0.023058	0.003134	1.88e-13	IFT172	0	intronic
LDL	rs113271819	2	27698742	A	G	0.02087	0.043605	0.004634	4.94e-21	IFT172	0	intronic
LDL	rs115961201	2	27704896	A	G	0.05765	-0.04346	0.00366	1.61e-32	IFT172	0	intronic
LDL	rs13001266	2	27710421	T	C	0.07654	0.045077	0.00296	2.22e-52	IFT172	0	intronic
LDL	rs780095	2	27741105	A	G	0.4503	0.052585	0.001401	3.66e-308	GCKR	0	intronic
LDL	rs8179242	2	27742971	T	G	0.02187	-0.02972	0.005209	1.16e-08	GCKR	0	intronic
LDL	rs79111922	2	27748793	T	G	0.04473	0.02567	0.003067	5.76e-17	GCKR	2238	intergenic
LDL	rs79799602	2	27784065	A	G	0.0169	0.044902	0.004913	6.29e-20	AC109829.1	0	intronic
LDL	rs58199976	2	27934524	T	C	0.2684	0.033356	0.001576	1.79e-99	AC074091.13	0	intronic
LDL	rs76892116	2	27963883	A	G	0.02584	0.034612	0.00441	4.23e-15	AC074091.13	25283	intergenic
LDL	rs77829337	2	28001745	A	G	0.008946	0.037586	0.006739	2.45e-08	MRPL33:AC110084.1	00:00:00	intronic
LDL	rs56242350	2	28049020	A	G	0.02087	0.030217	0.005023	1.79e-09	MRPL33:RBKS	00:00:00	intronic
LDL	rs76414065	2	28090343	A	C	0.02386	0.035788	0.004394	3.78e-16	MRPL33:RBKS	00:00:00	intronic
LDL	rs77841344	2	28102495	A	G	0.01491	0.031468	0.00549	9.97e-09	MRPL33:RBKS	00:00:00	intronic
LDL	rs76260822	2	28122890	T	C	0.02187	0.036696	0.005417	1.25e-11	MRPL33:BRE	00:00:00	intronic
LDL	rs116769126	2	28136911	A	G	0.03877	-0.02164	0.003132	4.85e-12	MRPL33:BRE	00:00:00	intronic
LDL	rs114567224	2	28264072	A	G	0.01789	-0.03501	0.005565	3.16e-10	BRE	0	intronic
LDL	rs9653590	2	28312838	A	G	0.2406	0.014548	0.001576	2.65e-20	BRE	0	intronic
LDL	rs72814468	2	28359016	T	C	0.1153	-0.02683	0.002088	8.17e-38	BRE	0	intronic
LDL	rs78482682	2	28388058	A	G	0.04473	-0.02793	0.003748	9.29e-14	BRE	0	intronic
LDL	rs148482297	2	28415598	T	C	0.02982	0.027165	0.004323	3.29e-10	BRE	0	intronic
LDL	rs4666042	2	28421461	A	G	0.2575	0.019195	0.001596	2.62e-33	BRE	0	intronic
LDL	rs55807911	2	28421473	T	C	0.2157	-0.0232	0.001742	1.84e-40	BRE	0	intronic
LDL	rs111378714	2	28505621	T	C	0.1044	-0.0207	0.002419	1.15e-17	BRE	0	intronic
LDL	rs62141096	2	28570963	T	C	0.04175	0.018475	0.002958	4.2e-10	BRE	9194	intergenic
LDL	rs12993460	2	28603637	A	C	0.499	-0.00857	0.00139	6.99e-10	AC104695.3	3638	intergenic
LDL	rs10210970	2	28646847	T	C	0.1412	0.013227	0.002072	1.73e-10	RP11-373D23.3	1964	intergenic
LDL	rs139029940	2	44044885	A	C	0.1372	0.011939	0.001945	8.42e-10	ABCG5	0	intronic
LDL	rs4299376	2	44072576	T	G	0.3072	-0.01866	0.001484	2.79e-36	ABCG8	0	intronic
LDL	rs76866386	2	44075483	T	C	0.07853	0.032665	0.002814	3.8e-31	ABCG8	0	intronic
LDL	rs150474434	2	118845121	A	G	0.08946	-0.01359	0.002296	3.19e-09	INSIG2	906	upstream
LDL	rs6432622	2	161340270	A	G	0.4592	0.007947	0.001389	1.06e-08	RBMS1	0	intronic
LDL	rs17713557	2	163117185	T	G	0.04672	-0.01539	0.002793	3.57e-08	IFIH1	6403	intergenic
LDL	rs2161037	2	169893419	A	G	0.4672	0.011037	0.001394	2.4e-15	ABCB11	5586	intergenic
LDL	rs12997625	2	202970250	T	C	0.499	0.007838	0.001391	1.74e-08	AC079354.1	0	intronic
LDL	rs7558332	2	203592180	A	G	0.4881	-0.0142	0.001391	1.85e-24	FAM117B	0	intronic
LDL	rs115820187	2	203967982	A	G	0.0507	0.016529	0.003008	3.9e-08	NBEAL1	0	intronic
LDL	rs695873	2	219266810	A	C	0.01392	0.035594	0.006378	2.39e-08	CTDSP1	0	intronic
LDL	rs832808	2	219408054	A	G	0.3837	0.009725	0.001419	7.12e-12	USP37	0	intronic
LDL	rs56268840	3	12271381	T	C	0.2783	-0.01346	0.001557	5.3e-18	GSTM5P1	27918	intergenic
LDL	rs5746255	3	12624321	A	G	0.2227	0.014522	0.001665	2.76e-18	MKRN2	0	UTR3
LDL	rs6792725	3	24520283	A	G	0.329	0.010568	0.001505	2.21e-12	THRB	0	intronic
LDL	rs143804589	3	53303516	A	G	0.04672	-0.01626	0.002768	4.27e-09	TKT	13447	intergenic
LDL	rs3732356	3	119529113	T	G	0.05765	-0.02752	0.002805	9.88e-23	NR1I2	0	intronic
LDL	rs3732359	3	119536429	A	G	0.2028	-0.01435	0.001683	1.54e-17	NR1I2	0	UTR3
LDL	rs113177823	3	132217703	A	G	0.0507	-0.0173	0.003061	1.58e-08	DNAJC13	0	intronic
LDL	rs7624902	3	160004026	A	G	0.4732	0.008694	0.001393	4.31e-10	RP11-432B6.3:IFT80	00:00:00	intronic
LDL	rs7620985	3	170675588	A	G	0.1133	0.016337	0.002346	3.32e-12	KLF7P1	3901	intergenic
LDL	rs79287178	3	172294500	A	G	0.02584	0.024962	0.003987	3.84e-10	RP11-408H1.3	0	ncRNA_intronic
LDL	rs10937241	3	185822774	A	G	0.169	-0.0104	0.001894	4.06e-08	ETV5	0	intronic
LDL	rs150750289	4	3443769	T	C	0.02485	-0.02712	0.004511	1.83e-09	HGFAC	0	exonic
LDL	rs13108218	4	3443931	A	G	0.3897	0.011938	0.001429	6.69e-17	HGFAC	0	intronic
LDL	rs75501914	4	3449781	A	G	0.07058	0.016607	0.002817	3.75e-09	HGFAC	0	intronic
LDL	rs731450	4	3490328	T	C	0.329	0.008239	0.001473	2.2e-08	DOK7	0	intronic
LDL	rs62272676	4	3494419	A	G	0.1054	0.012923	0.002324	2.69e-08	DOK7	0	intronic
LDL	rs35065844	4	69352321	T	C	0.2982	0.012845	0.001562	1.99e-16	TMPRSS11E	0	intronic
LDL	rs9884390	4	69373407	T	C	0.1779	-0.018	0.001634	3.1e-28	UGT2B29P	1751	intergenic
LDL	rs4443356	4	69492419	A	C	0.4374	0.007723	0.0014	3.45e-08	RP11-1267H10.3	145	downstream
LDL	rs293435	4	69588052	T	C	0.3012	0.013727	0.001535	3.86e-19	RP11-1267H10.4	9835	intergenic
LDL	rs142751613	4	69592725	T	G	0.04076	0.018898	0.002938	1.26e-10	RP11-1267H10.4	14508	intergenic
LDL	rs3775214	4	88023299	A	G	0.3976	0.008351	0.001417	3.82e-09	AFF1	0	intronic
LDL	rs2035816	4	100508556	A	G	0.07555	0.015533	0.002523	7.42e-10	MTTP	0	intronic
LDL	rs951941	4	100541411	A	G	0.0159	0.022183	0.003586	6.18e-10	MTTP:RP11-766F14.1	00:00:00	ncRNA_intronic
LDL	rs13107325	4	103188709	T	C	0.07952	-0.02936	0.002637	8.82e-29	SLC39A8	0	exonic
LDL	rs17369400	4	154224048	A	G	0.0835	0.016685	0.002258	1.47e-13	TRIM2	0	intronic
LDL	rs2112161	5	72919887	A	G	0.2724	0.009249	0.001545	2.16e-09	ARHGEF28	2095	intergenic
LDL	rs6453099	5	74259550	A	G	0.4125	0.008037	0.00142	1.51e-08	CTD-2503O16.4	0	ncRNA_intronic
LDL	rs6897082	5	74330957	T	C	0.1054	-0.01819	0.002283	1.65e-15	GCNT4	4232	intergenic
LDL	rs12916	5	74656539	T	C	0.4125	-0.02159	0.001417	2.09e-52	HMGCR	0	UTR3
LDL	rs16872770	5	74984619	A	G	0.07555	0.015498	0.002811	3.53e-08	POC5	0	intronic
LDL	rs10056543	5	75143624	A	C	0.33	-0.00949	0.001489	1.84e-10	RP11-524L6.4	15034	intergenic
LDL	rs144780071	5	156332749	T	C	0.05467	-0.01505	0.002698	2.45e-08	TIMD4	13543	intergenic
LDL	rs74531909	5	156369474	T	C	0.000994	-0.04172	0.006235	2.19e-11	TIMD4	0	intronic
LDL	rs6874202	5	156391628	T	C	0.3529	-0.02288	0.001442	1.12e-56	TIMD4	1361	intergenic
LDL	rs7727399	5	156455371	A	C	0.00497	0.04577	0.006422	1.02e-12	HAVCR1	1052	intergenic
LDL	rs17054136	5	156472825	A	G	0.0497	0.02129	0.003138	1.16e-11	HAVCR1	0	intronic
LDL	rs67114357	5	156484480	T	C	0.2734	0.009755	0.001562	4.19e-10	HAVCR1	0	intronic
LDL	rs34156110	6	35181966	T	C	0.1839	-0.01484	0.00179	1.14e-16	SCUBE3	223	upstream
LDL	rs36018387	6	35386872	T	C	0.09543	-0.01852	0.002253	2.01e-16	PPARD	0	intronic
LDL	rs6905288	6	43758873	A	G	0.4036	0.007664	0.001401	4.48e-08	VEGFA	4648	intergenic
LDL	rs7751651	6	116183090	A	G	0.2952	-0.00842	0.001489	1.52e-08	FRK	69221	intergenic
LDL	rs1538385	6	116327493	A	G	0.4215	-0.01667	0.001417	5.94e-32	FRK	0	intronic
LDL	rs116987193	6	116593950	A	G	0.06461	0.01658	0.002834	4.88e-09	DSE	0	intronic
LDL	rs1159619	6	126801144	A	C	0.4543	-0.01072	0.001395	1.46e-14	MIR588	4632	intergenic
LDL	rs9398815	6	127097775	T	C	0.4732	0.010094	0.001395	4.6e-13	RPS4XP9	92782	intergenic
LDL	rs7747276	6	130312067	A	G	0.4394	0.008485	0.001409	1.7e-09	L3MBTL3	22776	intergenic
LDL	rs9375703	6	130386971	T	G	0.3529	-0.0123	0.001481	9.95e-17	L3MBTL3	0	intronic
LDL	rs9399136	6	135402339	T	C	0.2604	0.008998	0.001585	1.37e-08	HBS1L	0	intronic
LDL	rs3798178	6	160507478	A	G	0.3708	0.007965	0.001438	3.02e-08	IGF2R	0	intronic
LDL	rs12208357	6	160543148	T	C	0.06262	0.01946	0.002723	8.96e-13	SLC22A1	0	exonic
LDL	rs3798167	6	160567928	T	G	0.2048	-0.01081	0.001742	5.38e-10	SLC22A1	0	intronic
LDL	rs3123629	6	160906086	A	G	0.3181	0.009671	0.001512	1.58e-10	LPAL2	0	ncRNA_intronic
LDL	rs112842440	6	160955713	T	G	0.0159	-0.02721	0.004819	1.64e-08	LPA	0	intronic
LDL	rs6938647	6	160986915	A	C	0.2187	0.011905	0.001683	1.49e-12	LPA	0	intronic
LDL	rs3778217	6	161139058	T	C	0.3976	-0.00885	0.001407	3.16e-10	PLG	0	intronic
LDL	rs10236293	7	1032637	A	G	0.2157	-0.01351	0.001707	2.5e-15	CYP2W1	3360	intergenic
LDL	rs79197902	7	1127045	T	G	0.05368	0.022099	0.003082	7.49e-13	C7orf50:GPER1	00:00:00	intronic
LDL	rs836556	7	6447041	A	G	0.4404	-0.00954	0.001392	7.31e-12	DAGLB	1715	intergenic
LDL	rs56284737	7	21595655	T	C	0.1461	0.011866	0.001857	1.64e-10	DNAH11	0	intronic
LDL	rs2070971	7	44197583	T	G	0.1571	0.011447	0.002017	1.38e-08	GCK	0	intronic
LDL	rs4917014	7	50305863	T	G	0.3539	-0.00894	0.001489	1.95e-09	AC020743.4	8522	intergenic
LDL	rs147598130	7	72705139	T	C	0.1093	-0.0131	0.002112	5.54e-10	POM121B	2357	intergenic
LDL	rs113296769	7	72924064	A	G	0.01392	0.028767	0.005025	1.04e-08	BAZ1B	0	intronic
LDL	rs799158	7	73019074	T	C	0.0507	0.034814	0.003421	2.49e-24	MLXIPL	0	intronic
LDL	rs13234131	7	73025975	A	G	0.1153	0.041852	0.002071	8.16e-91	MLXIPL	0	intronic
LDL	rs4717793	7	73072839	A	G	0.4841	-0.00774	0.001391	2.67e-08	VPS37D	9315	intergenic
LDL	rs1128349	7	73097654	T	C	0.4463	-0.01126	0.001397	7.44e-16	DNAJC30:WBSCR22	00:00:00	exonic
LDL	rs139441335	7	73162810	A	G	0.03181	0.024916	0.00388	1.35e-10	ABHD11	9612	intergenic
LDL	rs73197779	8	9018120	T	C	0.1938	0.01023	0.001724	2.96e-09	RP11-10A14.4	0	intronic
LDL	rs77890460	8	9100066	T	C	0.1074	-0.01356	0.002399	1.59e-08	RP11-115J16.1	6860	intergenic
LDL	rs1545718	8	9113463	T	G	0.3231	-0.00838	0.00148	1.48e-08	RP11-115J16.1:RP11-10A14.7	00:00:00	ncRNA_intronic
LDL	rs17149709	8	9154394	A	C	0.162	0.012245	0.001848	3.44e-11	RP11-115J16.1	0	ncRNA_intronic
LDL	rs7012637	8	9173209	A	G	0.4732	0.025376	0.00139	2.06e-74	RP11-115J16.1	0	ncRNA_intronic
LDL	rs9987289	8	9183358	A	G	0.07455	-0.06046	0.002404	1.47e-139	RP11-115J16.1	0	ncRNA_intronic
LDL	rs17717355	8	9198695	T	G	0.07058	0.020555	0.002597	2.46e-15	RP11-115J16.1	0	ncRNA_intronic
LDL	rs2199403	8	9200787	T	C	0.3608	-0.01093	0.001442	3.46e-14	RP11-115J16.1	0	ncRNA_intronic
LDL	rs188682638	8	9227544	T	C	0.003976	-0.04172	0.00565	1.55e-13	RP11-115J16.1	0	ncRNA_intronic
LDL	rs17662231	8	9255503	T	C	0.02187	-0.03547	0.004787	1.27e-13	RP11-115J16.1:RP11-115J16.2	00:00:00	ncRNA_intronic
LDL	rs17150024	8	9287209	A	C	0.1521	0.012437	0.002002	5.22e-10	RP11-115J16.2	0	ncRNA_intronic
LDL	rs11249925	8	9343978	A	G	0.3429	-0.01141	0.001446	3.1e-15	RP11-375N15.1	29049	intergenic
LDL	rs111622501	8	9358850	T	C	0.01988	-0.03416	0.00429	1.68e-15	RP11-375N15.1	43921	intergenic
LDL	rs2034983	8	9372329	A	G	0.07058	-0.01653	0.002552	9.2e-11	RP11-375N15.2	40326	intergenic
LDL	rs2898235	8	9701144	T	C	0.161	-0.01411	0.001853	2.6e-14	snoU13	23272	intergenic
LDL	rs2645425	8	11701278	A	G	0.2584	0.009446	0.001577	2.09e-09	CTSB	0	UTR3
LDL	rs7837181	8	18088192	T	C	0.3479	0.008232	0.001473	2.31e-08	NAT1	6993	intergenic
LDL	rs4921893	8	18194218	A	C	0.4702	-0.00837	0.001399	2.24e-09	NATP	33897	intergenic
LDL	rs4921913	8	18272377	T	C	0.2435	-0.0226	0.001673	1.37e-41	NAT2	13648	intergenic
LDL	rs58946909	8	19840341	A	G	0.1312	-0.01732	0.002339	1.34e-13	LPL	15571	intergenic
LDL	rs10104997	8	55440068	T	C	0.172	0.013503	0.001706	2.45e-15	RP11-53M11.2	4192	intergenic
LDL	rs2081687	8	59388565	T	C	0.3648	0.016279	0.001469	1.5e-28	CYP7A1	14171	intergenic
LDL	rs113073038	8	59406545	T	C	0.04473	-0.02524	0.003418	1.52e-13	CYP7A1	0	intronic
LDL	rs56294255	8	61485570	T	C	0.3966	0.008866	0.001435	6.54e-10	RAB2A	0	intronic
LDL	rs2049865	8	116588546	A	C	0.4066	0.011446	0.001407	4.04e-16	TRPS1	0	intronic
LDL	rs2737252	8	116663898	A	G	0.2396	-0.01617	0.001539	8.11e-26	TRPS1	0	intronic
LDL	rs722740	8	116961980	T	C	0.4264	0.013025	0.001407	2.08e-20	LINC00536	755	downstream
LDL	rs76877432	8	117033847	A	C	0.05467	0.020624	0.003627	1.3e-08	LINC00536	0	ncRNA_intronic
LDL	rs118027010	8	121857366	T	C	0.0159	0.032499	0.005565	5.22e-09	RP11-713M15.2	31766	intergenic
LDL	rs36024006	8	121887377	A	G	0.4443	-0.00873	0.001395	3.98e-10	RP11-369K17.1	37927	intergenic
LDL	rs2385094	8	126356449	T	C	0.1332	0.012984	0.002127	1.03e-09	NSMCE2	0	intronic
LDL	rs10956245	8	126440360	T	C	0.05567	0.016644	0.002909	1.06e-08	TRIB1	2202	intergenic
LDL	rs2980874	8	126444788	A	G	0.3738	-0.01196	0.001422	4.08e-17	TRIB1	0	intronic
LDL	rs62521037	8	126454603	A	C	0.03877	0.020582	0.003285	3.7e-10	RN7SL590P	2203	intergenic
LDL	rs10109207	8	126462600	T	G	0.04771	-0.02718	0.003829	1.27e-12	RN7SL590P	5539	intergenic
LDL	rs2980883	8	126474405	T	G	0.165	0.023325	0.001919	5.43e-34	RP11-136O12.2	4775	intergenic
LDL	rs4457349	8	126494317	A	G	0.0328	0.02465	0.004336	1.31e-08	RP11-136O12.2	0	ncRNA_intronic
LDL	rs112875651	8	126506694	A	G	0.3847	-0.04236	0.001422	5.03e-195	RP11-136O12.2	0	ncRNA_intronic
LDL	rs10956251	8	126513330	T	C	0.1421	0.019908	0.002028	9.43e-23	RP11-136O12.2	0	ncRNA_intronic
LDL	rs7012891	8	126514676	T	C	0.2435	-0.01501	0.00164	5.41e-20	RP11-136O12.2	0	ncRNA_intronic
LDL	rs62523889	8	126551832	T	C	0.495	-0.0109	0.001389	4.21e-15	RP11-136O12.2	0	ncRNA_intronic
LDL	rs11989469	8	126573892	T	G	0.08052	0.020978	0.002849	1.81e-13	RP11-136O12.2	20276	intergenic
LDL	rs1809165	8	126576772	T	C	0.03579	-0.02099	0.003463	1.36e-09	RP11-136O12.2	23156	intergenic
LDL	rs62521592	8	126633531	T	C	0.0497	-0.02619	0.003112	3.96e-17	RP11-136O12.2	79915	intergenic
LDL	rs11136271	8	144299861	T	C	0.4056	0.009522	0.001412	1.56e-11	GPIHBP1	816	downstream
LDL	rs7860457	9	15258764	A	G	0.1252	-0.01433	0.002031	1.75e-12	TTC39B	0	intronic
LDL	rs147202885	9	15303582	T	C	0.01392	-0.03138	0.005016	3.93e-10	TTC39B	0	intronic
LDL	rs686030	9	15304782	A	C	0.1302	0.026367	0.001992	5.43e-40	TTC39B	0	intronic
LDL	rs10810374	9	15306292	A	C	0.2614	-0.01391	0.001609	5.23e-18	TTC39B	0	intronic
LDL	rs78775493	9	107118609	A	C	0.008946	0.038741	0.00629	7.33e-10	RP11-217O12.1	26931	intergenic
LDL	rs13292026	9	107557315	A	G	0.02485	-0.03171	0.004176	3.13e-14	ABCA1	0	intronic
LDL	rs1883023	9	107564846	T	C	0.2137	-0.02021	0.001631	3.01e-35	ABCA1	0	intronic
LDL	rs2066716	9	107568705	T	C	0.1083	0.026053	0.002523	5.37e-25	ABCA1	0	exonic
LDL	rs2254884	9	107581749	A	C	0.2913	-0.01016	0.001525	2.7e-11	ABCA1	0	intronic
LDL	rs4149307	9	107589744	T	C	0.1561	0.029466	0.00193	1.3e-52	ABCA1	0	intronic
LDL	rs145261619	9	107597256	A	G	0.01889	-0.03447	0.005913	5.59e-09	ABCA1	0	intronic
LDL	rs2274873	9	107602678	A	G	0.09642	-0.01995	0.002282	2.33e-18	ABCA1	0	exonic
LDL	rs2472445	9	107619350	A	C	0.1272	0.014326	0.002043	2.34e-12	ABCA1	0	intronic
LDL	rs185776746	9	107637247	A	G	0.01988	-0.0404	0.005497	1.99e-13	ABCA1	0	intronic
LDL	rs150183551	9	107652962	A	G	0.02883	-0.04662	0.004431	6.83e-26	ABCA1	0	intronic
LDL	rs117262824	9	107661423	A	G	0.01392	-0.03739	0.005759	8.45e-11	ABCA1	0	intronic
LDL	rs2740488	9	107661742	A	C	0.2465	0.037515	0.001572	8.14e-126	ABCA1	0	intronic
LDL	rs73664375	9	107664373	T	C	0.07853	0.042098	0.00253	3.49e-62	ABCA1	0	intronic
LDL	rs2482424	9	107665751	T	C	0.1362	0.018886	0.00201	5.66e-21	ABCA1	0	intronic
LDL	rs143886467	9	107671011	T	C	0.007952	0.044752	0.006323	1.47e-12	ABCA1	0	intronic
LDL	rs73506128	9	107673640	T	C	0.03479	0.023221	0.003888	2.33e-09	ABCA1	0	intronic
LDL	rs1175453	9	107676706	A	G	0.2634	0.009953	0.00166	2.01e-09	ABCA1	0	intronic
LDL	rs2575874	9	107676758	A	G	0.2097	-0.01019	0.001694	1.83e-09	ABCA1	0	intronic
LDL	rs111404124	9	107692504	A	G	0.02087	0.032156	0.004855	3.52e-11	RP11-217B7.2	1330	intergenic
LDL	rs12379205	9	107739312	T	C	0.169	0.011354	0.001823	4.74e-10	RP11-217B7.3	13764	intergenic
LDL	rs10733608	9	117148430	T	G	0.4712	0.00834	0.001389	1.9e-09	AKNA	0	intronic
LDL	rs635634	9	136155000	T	C	0.1849	0.020273	0.001792	1.09e-29	ABO	4382	intergenic
LDL	rs140107293	10	5267191	A	G	0.1203	0.017243	0.001912	1.94e-19	AKR1C4	6278	intergenic
LDL	rs10795464	10	17255095	A	G	0.4573	0.010945	0.001408	7.57e-15	VIM-AS1	1142	intergenic
LDL	rs72796498	10	45982219	T	C	0.2714	0.013921	0.001625	1.07e-17	2021-03-08	0	intronic
LDL	rs80276949	10	52373245	A	G	0.02087	0.026279	0.004622	1.3e-08	SGMS1	0	intronic
LDL	rs4418728	10	94839724	T	G	0.4871	-0.01405	0.001395	7.67e-24	CYP26A1	2076	intergenic
LDL	rs72815155	10	94911798	A	G	0.3121	-0.00912	0.00147	5.52e-10	NIP7P1	44657	intergenic
LDL	rs10883451	10	101924418	T	C	0.4801	-0.01095	0.001388	3.13e-15	ERLIN1	0	intronic
LDL	rs2792735	10	113921825	A	G	0.3161	-0.01169	0.00155	4.62e-14	GPAM	0	intronic
LDL	rs74563318	10	114124977	A	C	0.02883	-0.02147	0.003729	8.59e-09	GUCY2GP	8644	intergenic
LDL	rs7094463	10	114711983	A	G	0.4563	-0.00851	0.001391	9.54e-10	TCF7L2	0	intronic
LDL	rs7937060	11	13362815	T	C	0.3628	0.009466	0.001427	3.31e-11	ARNTL	0	intronic
LDL	rs10128711	11	18632984	T	C	0.2833	-0.00946	0.001582	2.25e-09	SPTY2D1	0	intronic
LDL	rs1055447	11	47186424	A	C	0.4712	0.009064	0.001392	7.4e-11	ARFGAP2	0	UTR3
LDL	rs3740688	11	47380340	T	G	0.4573	0.007878	0.001394	1.61e-08	SPI1	0	exonic
LDL	rs7106731	11	48003392	T	G	0.2505	-0.0124	0.001598	8.6e-15	PTPRJ	0	intronic
LDL	rs10839227	11	49154905	A	G	0.2207	0.009413	0.001637	8.96e-09	RP11-107P7.4	299	downstream
LDL	rs174546	11	61569830	T	C	0.3469	-0.01099	0.00146	5.04e-14	FADS2:FADS1	00:00:00	UTR3
LDL	rs1219549	11	75454622	T	C	0.174	0.021884	0.001911	2.38e-30	RN7SL786P	1152	intergenic
LDL	rs10791660	11	103871039	A	C	0.1938	-0.0098	0.001788	4.21e-08	PDGFD	0	intronic
LDL	rs17119701	11	116331582	A	G	0.04274	-0.02084	0.003717	2.07e-08	AP001891.1	36033	intergenic
LDL	rs140526322	11	116429607	T	G	0.01988	0.038077	0.005534	5.97e-12	AP001891.1	58259	intergenic
LDL	rs61904857	11	116492014	T	C	0.01093	-0.03669	0.005728	1.49e-10	AP000770.1	18124	intergenic
LDL	rs519000	11	116511522	T	C	0.1451	0.012967	0.001865	3.59e-12	AP000770.1	0	ncRNA_intronic
LDL	rs486394	11	116526322	A	C	0.3052	-0.02306	0.001531	3.04e-51	AP000770.1	0	ncRNA_intronic
LDL	rs74792494	11	116549408	A	C	0.03082	-0.05449	0.004722	8.41e-31	AP000770.1	20438	intergenic
LDL	rs1145210	11	116559002	T	C	0.333	-0.01446	0.001488	2.52e-22	AP000770.1	30032	intergenic
LDL	rs61905060	11	116561628	A	G	0.05567	0.057603	0.003228	3.26e-71	AP000770.1	32658	intergenic
LDL	rs11601584	11	116571284	T	C	0.2406	-0.01531	0.001657	2.5e-20	AP000770.1	42314	intergenic
LDL	rs141414463	11	116598315	T	C	0.01193	0.065811	0.004608	2.84e-46	BUD13	20570	intergenic
LDL	rs3741298	11	116657561	T	C	0.2346	-0.06484	0.001771	2.43e-293	ZNF259	0	intronic
LDL	rs35412484	11	116669428	T	C	0.1402	0.016061	0.00181	7.13e-19	APOA5	6291	intergenic
LDL	rs1729408	11	116674818	A	G	0.327	0.017598	0.001468	4.12e-33	AP006216.5	9101	intergenic
LDL	rs75542613	11	116679155	A	G	0.07157	-0.03694	0.002754	5.11e-41	AP006216.5	4764	intergenic
LDL	rs12721028	11	116705590	A	G	0.161	-0.03448	0.001898	8.97e-74	APOA1	876	downstream
LDL	rs10047462	11	116722041	T	G	0.1233	-0.04862	0.002391	6.77e-92	APOA1-AS:SIK3	00:00:00	ncRNA_intronic
LDL	rs539858	11	116729013	T	C	0.04274	-0.0227	0.003218	1.74e-12	SIK3	0	exonic
LDL	rs148403721	11	116757765	A	C	0.02684	-0.02577	0.004503	1.04e-08	SIK3:SIK3-IT1	00:00:00	ncRNA_exonic
LDL	rs112701434	11	116797442	T	C	0.03877	0.019566	0.003354	5.41e-09	SIK3	0	intronic
LDL	rs140707095	11	116990442	A	G	0.0159	-0.03704	0.005652	5.66e-11	AP000936.5	544	upstream
LDL	rs181009570	11	117096995	A	G	0.01193	0.049818	0.005978	7.8e-17	PCSK7	0	intronic
LDL	rs522645	11	117101574	A	C	0.2505	0.013174	0.001637	8.5e-16	PCSK7	0	intronic
LDL	rs1056136	11	117120998	T	G	0.1889	-0.01812	0.001841	7.36e-23	RNF214	0	intronic
LDL	rs6589941	11	122519022	T	G	0.3877	-0.01384	0.001425	2.58e-22	UBASH3B	7360	intergenic
LDL	rs76895963	12	4384844	T	G	0.02386	0.047785	0.004836	4.99e-23	CCND2-AS1:CCND2	00:00:00	ncRNA_intronic
LDL	rs4883201	12	9082581	A	G	0.1133	0.015039	0.002293	5.4e-11	PHC1	0	intronic
LDL	rs10771307	12	9218201	T	G	0.3161	0.010266	0.001455	1.72e-12	A2M-AS1	0	ncRNA_intronic
LDL	rs56165099	12	21357731	T	C	0.2117	0.011344	0.001796	2.69e-10	SLCO1B1	0	intronic
LDL	rs12580303	12	46181809	A	G	0.1958	0.01005	0.001712	4.38e-09	ARID2	0	intronic
LDL	rs9669354	12	50715252	T	G	0.3728	-0.00868	0.001451	2.23e-09	AC140061.2	3693	intergenic
LDL	rs159857	12	95829575	T	C	0.09543	-0.01218	0.002095	6.2e-09	RP11-167N24.3	0	ncRNA_intronic
LDL	rs10745954	12	103483094	A	G	0.4801	0.010092	0.001389	3.73e-13	RP11-328J6.1	0	ncRNA_intronic
LDL	rs2075432	12	109874230	A	G	0.4791	-0.01201	0.001396	7.79e-18	MYO1H	0	intronic
LDL	rs597808	12	111973358	A	G	0.4662	-0.01077	0.001389	8.86e-15	ATXN2	0	intronic
LDL	rs233716	12	113039943	T	C	0.4006	0.008979	0.001422	2.68e-10	RPH3A	0	intronic
LDL	rs2673617	12	121095566	T	C	0.4314	-0.01063	0.001426	8.79e-14	CABP1	0	intronic
LDL	rs2203474	12	121232400	T	G	0.08052	0.016316	0.002617	4.52e-10	SPPL3	0	intronic
LDL	rs751493	12	121379043	T	C	0.09841	-0.01179	0.002067	1.16e-08	RPL12P33	24003	intergenic
LDL	rs28380723	12	121396646	T	C	0.4016	-0.01123	0.001422	2.88e-15	HNF1A-AS1	9769	intergenic
LDL	rs9738226	12	121423659	A	G	0.4165	-0.02676	0.001433	7.29e-78	HNF1A	0	intronic
LDL	rs2708101	12	121487632	T	C	0.494	-0.00874	0.001397	3.87e-10	OASL	10586	intergenic
LDL	rs10846505	12	123775385	T	C	0.1034	-0.02372	0.002396	4.18e-23	SBNO1	0	UTR3
LDL	rs837500	12	125077567	T	C	0.3678	0.011451	0.001445	2.28e-15	NCOR2	25431	intergenic
LDL	rs9669408	12	125252428	A	G	0.08748	-0.01462	0.00249	4.29e-09	SCARB1	8973	intergenic
LDL	rs921919	12	125265201	A	G	0.327	-0.01286	0.001478	3.21e-18	SCARB1	0	intronic
LDL	rs838913	12	125285953	T	C	0.4642	0.011351	0.001388	2.92e-16	SCARB1	0	intronic
LDL	rs10773112	12	125338529	T	C	0.2883	0.014878	0.001547	6.79e-22	SCARB1	0	intronic
LDL	rs4601885	12	125352603	T	C	0.3698	-0.00882	0.001432	7.35e-10	SCARB1	0	intergenic
LDL	rs79009737	12	133124753	A	G	0.1372	0.01456	0.001989	2.47e-13	FBRSL1	0	intronic
LDL	rs76428106	13	28604007	T	C	0.01392	0.036075	0.006097	3.29e-09	FLT3	0	intronic
LDL	rs6602911	13	114547372	T	C	0.3907	0.015119	0.00145	1.84e-25	GAS6	0	intronic
LDL	rs7993945	13	114609131	T	C	0.2058	0.009592	0.001658	7.19e-09	LINC00452	0	ncRNA_intronic
LDL	rs117565127	13	114758993	A	G	0.1173	-0.01295	0.002352	3.67e-08	RASA3	0	intronic
LDL	rs12881284	14	39689808	T	C	0.2465	0.009776	0.001653	3.31e-09	RP11-407N17.6	4268	intergenic
LDL	rs2494748	14	105258892	T	C	0.3917	-0.00948	0.001429	3.25e-11	AKT1	0	intronic
LDL	rs139974673	15	44027885	T	C	0.02584	-0.03788	0.004449	1.68e-17	CATSPER2P1	0	ncRNA_intronic
LDL	rs72740245	15	53022588	T	C	0.07753	0.017691	0.003023	4.83e-09	FAM214A	20573	intergenic
LDL	rs149624078	15	53728710	T	C	0.0169	-0.03468	0.005915	4.55e-09	WDR72	77227	intergenic
LDL	rs72737411	15	58264605	A	G	0.1342	-0.01224	0.002117	7.54e-09	ALDH1A2	0	intronic
LDL	rs17240566	15	58448287	A	G	0.4215	-0.0091	0.001408	1.01e-10	ALDH1A2:AQP9	00:00:00	intronic
LDL	rs146458927	15	58537820	T	C	0.00994	-0.02572	0.003923	5.47e-11	ALDH1A2	0	intronic
LDL	rs113629348	15	58545668	T	C	0.02684	0.029456	0.004283	6.11e-12	ALDH1A2	0	intronic
LDL	rs34663616	15	58569330	A	C	0.1282	0.012357	0.002023	1e-09	ALDH1A2	0	intronic
LDL	rs28690720	15	58573833	T	G	0.1571	0.036334	0.002013	7.88e-73	ALDH1A2	0	intronic
LDL	rs1711041	15	58590621	T	G	0.1292	0.023502	0.002219	3.22e-26	ALDH1A2	0	intronic
LDL	rs34990794	15	58601365	T	C	0.165	0.012068	0.001973	9.56e-10	ALDH1A2	0	intronic
LDL	rs74018729	15	58641140	A	G	0.03082	0.037103	0.004156	4.37e-19	ALDH1A2	0	intronic
LDL	rs147703470	15	58641896	T	C	0.02187	0.041812	0.003959	4.48e-26	ALDH1A2	0	intronic
LDL	rs410251	15	58643839	T	C	0.336	-0.01215	0.001425	1.47e-17	ALDH1A2	0	intronic
LDL	rs12912371	15	58654491	T	C	0.1243	0.025592	0.002142	6.51e-33	ALDH1A2	0	intronic
LDL	rs261290	15	58678720	T	C	0.3231	0.053217	0.001459	2.46e-291	ALDH1A2	0	intronic
LDL	rs117901517	15	58678869	T	C	0.07157	0.023248	0.002423	8.38e-22	ALDH1A2	0	intronic
LDL	rs8042174	15	58685970	T	C	0.1014	0.032706	0.002267	3.45e-47	ALDH1A2	0	intronic
LDL	rs118078695	15	58686409	A	G	0.0159	0.054362	0.005918	4.1e-20	ALDH1A2	0	intronic
LDL	rs78893833	15	58688159	A	G	0.01392	-0.03613	0.004619	5.2e-15	ALDH1A2	0	intronic
LDL	rs402465	15	58705029	T	C	0.2167	-0.02083	0.001715	5.93e-34	ALDH1A2:LIPC	00:00:00	intronic
LDL	rs79419121	15	58708443	T	C	0.01292	-0.03369	0.004359	1.09e-14	ALDH1A2:LIPC	00:00:00	intronic
LDL	rs78936960	15	58717401	A	C	0.08648	-0.01336	0.002425	3.58e-08	ALDH1A2:LIPC	00:00:00	intronic
LDL	rs35511894	15	58723709	T	C	0.01193	0.060165	0.005155	1.78e-31	ALDH1A2:LIPC	00:00:00	intronic
LDL	rs17269250	15	58725986	T	G	0.01093	-0.04922	0.005464	2.1e-19	ALDH1A2:LIPC	00:00:00	intronic
LDL	rs261332	15	58727325	A	G	0.1869	0.063942	0.001702	0	ALDH1A2:LIPC:RP11-355N15.1	00:00:00	ncRNA_exonic
LDL	rs62000939	15	58727687	T	C	0.175	0.020843	0.001925	2.6e-27	ALDH1A2:LIPC:RP11-355N15.1	00:00:00	ncRNA_exonic
LDL	rs17301746	15	58731395	T	C	0.01491	0.059063	0.005856	6.4e-24	ALDH1A2:LIPC:RP11-355N15.1	00:00:00	ncRNA_intronic
LDL	rs79119207	15	58740443	A	C	0.02087	-0.03237	0.004616	2.36e-12	ALDH1A2:LIPC:RP11-355N15.1	00:00:00	ncRNA_intronic
LDL	rs73420594	15	58741401	T	C	0.09046	-0.01862	0.002591	6.67e-13	ALDH1A2:LIPC:RP11-355N15.1	00:00:00	ncRNA_intronic
LDL	rs35138338	15	58744481	T	C	0.2823	-0.01814	0.001553	1.62e-31	ALDH1A2:LIPC:RP11-355N15.1	00:00:00	ncRNA_intronic
LDL	rs2099190	15	58752890	A	C	0.493	0.008851	0.001388	1.81e-10	ALDH1A2:LIPC:RP11-355N15.1	00:00:00	ncRNA_intronic
LDL	rs79787170	15	58754942	A	G	0.02187	-0.04326	0.004097	4.67e-26	ALDH1A2:LIPC:RP11-355N15.1	00:00:00	ncRNA_intronic
LDL	rs62001848	15	58786045	A	C	0.01491	0.029875	0.004514	3.64e-11	ALDH1A2:LIPC:RP11-355N15.1	00:00:00	ncRNA_intronic
LDL	rs34426764	15	58790490	A	C	0.2296	0.009534	0.001625	4.41e-09	LIPC:RP11-355N15.1	00:00:00	ncRNA_intronic
LDL	rs59752567	15	58791416	T	G	0.08946	0.029087	0.002489	1.51e-31	LIPC	0	intronic
LDL	rs143862097	15	59053438	A	C	0.01093	-0.03455	0.005846	3.44e-09	U3	557	upstream
LDL	rs339969	15	60883281	A	C	0.3917	0.010935	0.001426	1.76e-14	RP11-219B17.1:RORA	00:00:00	ncRNA_intronic
LDL	rs62011287	15	63791228	A	G	0.3956	-0.00968	0.001462	3.57e-11	USP3	5564	intergenic
LDL	rs8025505	15	102067841	T	C	0.2644	0.009145	0.001591	8.98e-09	PCSK6	2435	intergenic
LDL	rs112991346	16	19967668	T	C	0.1312	-0.0128	0.002038	3.33e-10	AC134300.1	65748	intergenic
LDL	rs117986012	16	51165628	A	G	0.04473	-0.02739	0.003325	1.73e-16	SALL1	4257	intergenic
LDL	rs1465338	16	51171670	T	C	0.3777	-0.00983	0.001475	2.64e-11	SALL1	0	intronic
LDL	rs17616063	16	51436882	A	G	0.07853	0.022244	0.002618	1.95e-17	RP11-437L7.1	46438	intergenic
LDL	rs11076152	16	56384687	T	G	0.05765	-0.01882	0.003028	5.09e-10	GNAO1	0	intronic
LDL	rs282225	16	56583042	A	G	0.07654	0.015723	0.002644	2.74e-09	MT4	15918	intergenic
LDL	rs1846692	16	56671696	T	C	0.2475	0.010048	0.001662	1.48e-09	MT1JP	697	upstream:downstream
LDL	rs3859113	16	56699967	T	C	0.06461	-0.02337	0.002817	1.08e-16	MT1G	675	downstream
LDL	rs4784717	16	56729324	A	G	0.1163	-0.01377	0.00209	4.33e-11	DPPA2P4	7359	intergenic
LDL	rs75566930	16	56735415	A	C	0.1203	0.019079	0.002051	1.35e-20	RP11-343H19.1	7268	intergenic
LDL	rs9936986	16	56740777	T	C	0.3797	0.011678	0.00144	5.09e-16	RP11-343H19.1	1906	intergenic
LDL	rs16962014	16	56819919	T	C	0.09841	-0.03734	0.002404	2.16e-54	NUP93	0	intronic
LDL	rs1561139	16	56852822	T	G	0.3897	0.014437	0.001404	8.68e-25	NUP93	0	intronic
LDL	rs146619351	16	56896702	A	G	0.01093	-0.04319	0.0052	9.9e-17	SLC12A3	2416	intergenic
LDL	rs1865834	16	56911640	A	G	0.4334	-0.01565	0.001395	3.3e-29	SLC12A3	0	intronic
LDL	rs148931404	16	56914455	A	G	0.01491	0.037919	0.004607	1.85e-16	SLC12A3	0	intronic
LDL	rs3794655	16	56937329	T	C	0.1511	-0.01739	0.002106	1.45e-16	SLC12A3	0	intronic
LDL	rs72786761	16	56938955	A	C	0.01789	-0.04377	0.004466	1.11e-22	SLC12A3	0	intronic
LDL	rs4784738	16	56976542	A	G	0.02584	-0.04378	0.00409	9.77e-27	HERPUD1	0	intronic
LDL	rs193694	16	56982549	T	C	0.1431	-0.02652	0.002049	2.61e-38	HERPUD1	4750	intergenic
LDL	rs12444708	16	56984482	T	C	0.1471	0.027713	0.002093	5.14e-40	HERPUD1	6683	intergenic
LDL	rs9938160	16	56984590	T	C	0.2694	-0.02068	0.001505	5.68e-43	AC012181.1	6586	intergenic
LDL	rs147464145	16	56988503	T	C	0.01789	0.049648	0.006057	2.48e-16	AC012181.1	2673	intergenic
LDL	rs12923459	16	56989830	A	G	0.4722	-0.04633	0.001399	1.66e-240	AC012181.1	1346	intergenic
LDL	rs118146573	16	57000938	A	G	0.1223	-0.06953	0.002067	5.23e-248	CETP	0	intronic
LDL	rs11076174	16	57003146	T	C	0.1083	0.043006	0.002558	2.07e-63	CETP	0	intronic
LDL	rs11644475	16	57007652	A	G	0.02286	-0.0403	0.004155	3.05e-22	CETP	0	intronic
LDL	rs158478	16	57007734	A	C	0.4761	0.015104	0.00139	1.68e-27	CETP	0	intronic
LDL	rs289719	16	57009941	T	C	0.33	0.033661	0.0015	1.76e-111	CETP	0	intronic
LDL	rs56208677	16	57010232	T	C	0.05467	0.046613	0.002747	1.39e-64	CETP	0	intronic
LDL	rs71387147	16	57010382	T	G	0.07853	0.019735	0.002546	9.02e-15	CETP	0	intronic
LDL	rs12708983	16	57014411	T	C	0.03678	-0.04419	0.003431	5.94e-38	CETP	0	intronic
LDL	rs12720917	16	57019392	T	C	0.1402	-0.02083	0.001946	1e-26	CETP	1634	intergenic
LDL	rs172337	16	57022748	T	C	0.0835	0.01848	0.002662	3.88e-12	NLRC5	648	upstream
LDL	rs289752	16	57026936	A	G	0.3926	0.013774	0.001409	1.46e-22	NLRC5	0	intronic
LDL	rs7187261	16	57031716	T	C	0.05666	0.022548	0.002836	1.86e-15	NLRC5	0	intronic
LDL	rs7198642	16	57032461	T	G	0.1789	-0.01609	0.001723	9.8e-21	NLRC5	0	intronic
LDL	rs16942394	16	57050841	T	C	0.4612	-0.00819	0.001391	3.83e-09	NLRC5	0	intronic
LDL	rs61738710	16	57060097	T	C	0.07853	-0.0236	0.002808	4.29e-17	NLRC5	0	exonic
LDL	rs289727	16	57075781	T	C	0.3429	-0.01318	0.001459	1.62e-19	NLRC5	0	intronic
LDL	rs158482	16	57076115	T	G	0.01292	-0.03123	0.00535	5.28e-09	NLRC5	0	intronic
LDL	rs75719766	16	57082024	T	C	0.03181	0.01863	0.00337	3.24e-08	NLRC5	0	UTR3
LDL	rs45544836	16	57088865	T	C	0.0159	-0.061	0.004985	1.94e-34	NLRC5:RP11-322D14.2	00:00:00	ncRNA_intronic
LDL	rs3829501	16	57155995	A	G	0.3757	-0.00889	0.001418	3.66e-10	CPNE2	0	intronic
LDL	rs8044652	16	67506247	T	C	0.03479	-0.0295	0.003625	4.08e-16	ATP6V0D1	0	intronic
LDL	rs55781197	16	67940350	A	G	0.1342	-0.01977	0.002179	1.17e-19	PSKH1	0	intronic
LDL	rs77631377	16	69049293	T	C	0.0338	-0.02192	0.003441	1.88e-10	TANGO6	0	intronic
LDL	rs12444212	16	71437689	T	C	0.1819	0.011805	0.001788	4.01e-11	RP11-510M2.1	6653	intergenic
LDL	rs12597418	16	71855220	A	G	0.332	0.009841	0.001439	7.85e-12	AP1G1	12115	intergenic
LDL	rs77303550	16	72079657	T	C	0.2068	-0.01815	0.00176	6.09e-25	TXNL4B	0	intronic
LDL	rs2000999	16	72108093	A	G	0.1918	0.020918	0.001777	5.37e-32	TXNL4B:HPR	00:00:00	intronic
LDL	rs9302635	16	72144174	T	C	0.1799	0.014805	0.001796	1.64e-16	DHX38	0	intronic
LDL	rs4238965	16	72283147	T	G	0.1909	0.009764	0.001772	3.57e-08	RP11-328J14.1	24103	intergenic
LDL	rs7188445	16	79734987	A	G	0.3519	0.009527	0.001478	1.14e-10	RP11-345M22.1	0	ncRNA_intronic
LDL	rs4455005	17	1958536	A	G	0.3598	-0.00961	0.001447	3.06e-11	HIC1	0	intronic
LDL	rs55831773	17	7559037	T	C	0.2207	0.010398	0.001742	2.41e-09	ATP1B2	0	intronic
LDL	rs1050541	17	7560835	T	G	0.4742	0.008681	0.001398	5.28e-10	ATP1B2	0	UTR3
LDL	rs2071379	17	26695832	A	G	0.4215	0.008238	0.001413	5.56e-09	TMEM199:CTB-96E2.3:VTN:SARM1	0:0:0:0	ncRNA_intronic
LDL	rs903503	17	37829571	A	C	0.3241	0.009433	0.001494	2.7e-10	PGAP3	0	intronic
LDL	rs8075668	17	38137623	T	C	0.4563	0.008699	0.001394	4.35e-10	PSMD3	0	intronic
LDL	rs3809863	17	45385012	T	C	0.4642	0.007758	0.001389	2.32e-08	ITGB3:ITGB3:RP11-290H9.4	00:00:00	ncRNA_intronic
LDL	rs58363746	17	73850819	T	C	0.2336	-0.00971	0.00171	1.37e-08	WBP2	0	intronic
LDL	rs4580257	17	76403028	T	G	0.3777	-0.01105	0.001423	8.18e-15	PGS1	0	intronic
LDL	rs138215167	18	46486011	A	G	0.01988	0.042808	0.005041	2.04e-17	RP11-1058N17.1	3309	intergenic
LDL	rs357887	18	46545924	A	G	0.4066	0.007829	0.001405	2.54e-08	RP11-15F12.1	4148	intergenic
LDL	rs72925817	18	46727935	T	C	0.09543	-0.02576	0.002864	2.4e-19	DYM	0	intronic
LDL	rs11662738	18	46773560	T	C	0.4155	0.009135	0.001402	7.25e-11	DYM	0	intronic
LDL	rs12963212	18	47033207	T	C	0.4374	-0.01499	0.001405	1.44e-26	RP11-110H1.8	4976	intergenic
LDL	rs4939873	18	47062054	T	G	0.02485	0.036416	0.00527	4.83e-12	LIPG	25014	intergenic
LDL	rs118175831	18	47066204	T	C	0.02883	0.030351	0.004404	5.53e-12	LIPG	20864	intergenic
LDL	rs12966382	18	47085440	T	C	0.159	0.023614	0.001943	5.43e-34	LIPG	1628	intergenic
LDL	rs77960347	18	47109955	A	G	0.0159	-0.14747	0.006021	1.73e-132	LIPG	0	exonic
LDL	rs7244158	18	47131684	T	C	0.01292	-0.0275	0.004756	7.34e-09	LIPG	12411	intergenic
LDL	rs7241596	18	47138066	T	C	0.3569	0.017371	0.001436	1.05e-33	LIPG	18793	intergenic
LDL	rs117687565	18	47147524	T	C	0.01889	0.038588	0.006487	2.7e-09	LIPG	28251	intergenic
LDL	rs7229377	18	47148299	T	C	0.2227	0.023478	0.001739	1.55e-41	SMUG1P1	28420	intergenic
LDL	rs35311766	18	47149023	T	C	0.2535	-0.01676	0.001596	8.53e-26	SMUG1P1	27696	intergenic
LDL	rs4939883	18	47167214	T	C	0.17	-0.03971	0.001803	1.8e-107	SMUG1P1	9505	intergenic
LDL	rs62100622	18	47168884	T	G	0.2594	-0.01582	0.001547	1.54e-24	SMUG1P1	7835	intergenic
LDL	rs117528775	18	47175928	T	C	0.01491	0.032385	0.005544	5.17e-09	SMUG1P1	791	upstream
LDL	rs11662691	18	47183012	T	C	0.1183	-0.02109	0.002257	9.3e-21	SMUG1P1	5481	intergenic
LDL	rs75786906	18	47186485	A	G	0.02286	0.040297	0.004516	4.53e-19	SMUG1P1	8954	intergenic
LDL	rs66781087	18	47212159	A	G	0.4722	0.011787	0.001389	2.1e-17	SMUG1P1	34628	intergenic
LDL	rs950659	18	47223486	T	C	0.05865	0.038871	0.003412	4.56e-30	RP11-813F20.2	42706	intergenic
LDL	rs6507945	18	47243912	A	C	0.4304	-0.0217	0.001396	1.55e-54	RP11-813F20.2	22280	intergenic
LDL	rs138426310	18	47302916	T	C	0.09543	0.019643	0.002444	9.09e-16	ACAA2	6952	intergenic
LDL	rs75877971	18	47434325	T	C	0.05964	0.01497	0.002578	6.32e-09	MYO5B	0	intronic
LDL	rs1787328	18	47457559	T	C	0.4672	-0.01576	0.001399	1.95e-29	MYO5B	0	intronic
LDL	rs1790796	18	47464423	T	C	0.1412	0.016166	0.001887	1.07e-17	MYO5B	0	intronic
LDL	rs9958316	18	47480987	T	C	0.2505	-0.01004	0.001592	2.87e-10	MYO5B	0	intronic
LDL	rs3915600	18	47487666	A	G	0.4672	0.009164	0.001397	5.4e-11	MYO5B	0	intronic
LDL	rs3941597	18	47571168	A	C	0.1789	-0.01158	0.001692	7.72e-12	MYO5B	0	intronic
LDL	rs4349244	18	47706580	A	G	0.4583	-0.00832	0.001389	2.15e-09	MYO5B	0	intronic
LDL	rs74461650	18	47733337	A	G	0.04274	0.026708	0.003596	1.12e-13	RN7SL310P	32	downstream
LDL	rs11673316	19	4134093	T	C	0.499	0.009874	0.00139	1.22e-12	MAP2K2	9966	intergenic
LDL	rs17884312	19	4911796	T	C	0.171	-0.01025	0.001809	1.45e-08	UHRF1	0	ncRNA_intronic
LDL	rs7351103	19	8451937	A	G	0.497	0.007833	0.001389	1.72e-08	RAB11B-AS1	0	ncRNA_intronic
LDL	rs145634406	19	10709991	A	C	0.04274	0.018722	0.0032	4.88e-09	CTC-539A10.7	349	upstream
LDL	rs8110479	19	10734951	T	C	0.03976	-0.02569	0.003186	7.41e-16	SLC44A2	0	intronic
LDL	rs79638252	19	11051667	A	G	0.02386	-0.03111	0.004712	4.06e-11	C19orf52	7455	intergenic
LDL	rs6511720	19	11202306	T	G	0.1103	-0.04278	0.002144	1.36e-88	LDLR	0	intronic
LDL	rs6511721	19	11206575	A	G	0.4901	-0.0097	0.00139	2.97e-12	LDLR	0	intronic
LDL	rs7260306	19	11271550	T	G	0.4374	-0.0123	0.00141	2.79e-18	KANK2	3392	intergenic
LDL	rs2278426	19	11350488	T	C	0.04274	-0.05735	0.003819	5.8e-51	DOCK6:C19orf80	00:00:00	exonic
LDL	rs147275653	19	11463882	T	C	0.0159	0.033388	0.005818	9.54e-09	CCDC159	0	intronic
LDL	rs116962777	19	19130056	A	G	0.01491	-0.03398	0.005108	2.86e-11	SUGP2	0	intronic
LDL	rs12459686	19	19299961	A	C	0.4165	0.008277	0.001412	4.57e-09	MEF2BNB-MEF2B:MEF2B:MEF2BNB	00:00:00	intronic
LDL	rs58542926	19	19379549	T	C	0.06759	-0.0548	0.002629	1.61e-96	AC138430.4:TM6SF2	00:00:00	exonic
LDL	rs188247550	19	19396616	T	C	0.01292	-0.06662	0.006064	4.45e-28	SUGP1	0	intronic
LDL	rs12985293	19	19667969	T	G	0.3728	0.010421	0.001421	2.2e-13	PBX4	4552	intergenic
LDL	rs79391487	19	19989679	T	C	0.05865	-0.0227	0.002992	3.28e-14	ZNF253	0	intronic
LDL	rs148933445	19	45302504	A	G	0.01491	-0.02699	0.004739	1.23e-08	CBLC	0	intronic
LDL	rs3852859	19	45379309	T	C	0.2237	-0.01108	0.001743	2.04e-10	PVRL2	0	intronic
LDL	rs75627662	19	45413576	T	C	0.1859	-0.0197	0.001714	1.34e-30	APOE	925	downstream
LDL	rs12691088	19	45418486	A	G	0.02187	-0.04033	0.0048	4.38e-17	APOC1	0	intronic
LDL	rs8106813	19	45431658	A	G	0.4861	-0.01999	0.001389	5.92e-47	APOC1P1	0	ncRNA_intronic
LDL	rs79429216	19	45445517	A	G	0.01392	0.049685	0.006273	2.37e-15	APOC4-APOC2:APOC4	00:00:00	UTR5
LDL	rs204474	19	45487178	T	C	0.3698	-0.01652	0.001452	5.73e-30	CLPTM1	0	intronic
LDL	rs11550348	19	46387344	A	G	0.1034	-0.02095	0.002109	2.88e-23	IRF2BP1	0	exonic
LDL	rs11669683	19	46408356	A	G	0.4911	0.007842	0.001391	1.74e-08	MYPOP	2493	intergenic
LDL	rs12460535	19	49098750	A	G	0.3559	-0.00894	0.001488	1.85e-09	SULT2B1	0	intronic
LDL	rs4149455	19	49101956	T	C	0.3569	-0.01026	0.001482	4.41e-12	SULT2B1	0	intronic
LDL	rs478950	19	49214133	T	C	0.06461	-0.0152	0.002716	2.2e-08	MAMSTR	1865	intergenic
LDL	rs2287921	19	49228272	T	C	0.4811	-0.01951	0.001392	1.25e-44	RASIP1	0	intronic
LDL	rs62132810	19	49279227	A	G	0.1083	-0.01384	0.002188	2.53e-10	RNU6-317P	17181	intergenic
LDL	rs59774409	19	50016748	T	C	0.09145	0.016496	0.002541	8.45e-11	FCGRT	0	intronic
LDL	rs142385484	19	50016759	T	C	0.1471	-0.01374	0.001957	2.21e-12	FCGRT	0	intronic
LDL	rs11668189	19	54754103	A	C	0.3787	-0.00812	0.001443	1.83e-08	LILRB5	159	upstream:downstream
LDL	rs1645788	19	54808174	A	G	0.1849	-0.01299	0.001646	2.91e-15	LILRA3	0	intronic
LDL	rs615355	20	3682761	T	C	0.4314	-0.00794	0.001402	1.46e-08	SIGLEC1	0	intronic
LDL	rs4911256	20	31357844	A	G	0.4513	-0.00763	0.00139	4.1e-08	DNMT3B	0	intronic
LDL	rs7280	20	33864484	A	G	0.4185	0.008928	0.001409	2.35e-10	EDEM2:MMP24-AS1:MMP24:RP4-614O4.11	0:0:0:0	ncRNA_exonic
LDL	rs60267524	20	34142257	T	C	0.1581	-0.01454	0.001934	5.67e-14	ERGIC3	0	intronic
LDL	rs6029127	20	39095404	T	C	0.2177	-0.01009	0.001581	1.75e-10	SNORD112	49817	intergenic
LDL	rs117113213	20	39165692	A	G	0.04076	0.052734	0.003931	5.05e-41	SNORD112	120105	intergenic
LDL	rs6102039	20	39195039	T	G	0.329	0.012338	0.001432	6.86e-18	MAFB	119448	intergenic
LDL	rs4812445	20	39238736	A	G	0.2704	0.00972	0.001549	3.52e-10	MAFB	75751	intergenic
LDL	rs146496844	20	39267671	A	G	0.01193	0.032819	0.005693	8.19e-09	MAFB	46816	intergenic
LDL	rs6016399	20	39275470	A	G	0.3141	-0.01257	0.001537	2.79e-16	MAFB	39017	intergenic
LDL	rs2223745	20	39713869	A	G	0.4592	0.012783	0.00139	3.71e-20	TOP1	0	intronic
LDL	rs147591082	20	43005932	A	G	0.01789	0.035733	0.005182	5.38e-12	HNF4A:HNF4A-AS1	00:00:00	ncRNA_intronic
LDL	rs6073431	20	43040569	T	C	0.4751	0.008655	0.001391	4.94e-10	HNF4A	0	intronic
LDL	rs1800961	20	43042364	T	C	0.03678	-0.08369	0.00398	3.55e-98	HNF4A	0	exonic
LDL	rs75421547	20	46417544	T	C	0.03678	-0.02233	0.003816	4.88e-09	SULF2	2183	intergenic
LDL	rs6062344	20	62696024	T	C	0.5	-0.00831	0.001388	2.16e-09	TCEA2	0	intronic
LDL	rs113746805	21	33091474	A	G	0.05666	-0.01912	0.003362	1.3e-08	SCAF4	0	intronic
LDL	rs235314	21	46271452	T	C	0.4672	-0.00809	0.001391	5.88e-09	PTTG1IP	0	exonic
LDL	rs2266959	22	21922904	T	G	0.1819	-0.01975	0.001775	9.44e-29	UBE2L3	0	intronic
LDL	rs7292074	22	39266451	A	C	0.172	-0.01033	0.001782	6.69e-09	CBX6	0	intronic
LDL	rs738408	22	44324730	T	C	0.2256	-0.01629	0.001687	4.5e-22	PNPLA3	0	exonic
LDL	rs5767700	22	46612672	T	C	0.2296	-0.01026	0.00169	1.26e-09	PPARA	0	intronic
TG	rs75460349	1	27180088	A	C	0.02485	-0.07194	0.008157	1.15e-18	ZDHHC18	0	intronic
TG	rs61781362	1	40012230	T	C	0.2306	0.026522	0.002952	2.58e-19	PPIEL	0	ncRNA_intronic
TG	rs58922966	1	51508282	T	C	0.09046	-0.02587	0.00432	2.1e-09	MIR4421	17226	intergenic
TG	rs213481	1	54861540	T	C	0.4761	-0.01496	0.002481	1.62e-09	SSBP3	0	intronic
TG	rs12140153	1	62579891	T	G	0.0666	-0.02538	0.004207	1.6e-09	INADL	0	exonic
TG	rs7512617	1	62774288	A	C	0.07853	0.025585	0.004332	3.5e-09	KANK4	0	intronic
TG	rs35837000	1	62833402	T	C	0.08449	0.03191	0.004643	6.28e-12	KANK4	48316	intergenic
TG	rs79801475	1	62840999	A	G	0.02386	0.050268	0.00737	9.06e-12	KANK4	55913	intergenic
TG	rs10889326	1	62857289	A	G	0.1451	0.029664	0.003639	3.56e-16	USP1	44678	intergenic
TG	rs72929768	1	62882603	T	C	0.2187	0.032083	0.003183	6.83e-24	USP1	19364	intergenic
TG	rs116316096	1	62886595	A	G	0.01988	-0.05599	0.007418	4.43e-14	USP1	15372	intergenic
TG	rs149511741	1	62911478	T	C	0.04076	0.036606	0.00605	1.44e-09	USP1	0	intronic
TG	rs1690761	1	62955862	T	C	0.3052	0.077379	0.00259	4.11e-196	DOCK7	0	intronic
TG	rs116423924	1	63008190	T	G	0.01093	-0.06839	0.010324	3.5e-11	DOCK7	0	intronic
TG	rs61775912	1	63010311	A	G	0.01292	0.053885	0.009305	7e-09	DOCK7	0	intronic
TG	rs148662400	1	63028087	T	C	0.0169	0.062674	0.007447	3.91e-17	DOCK7	0	intronic
TG	rs71643639	1	63144920	T	C	0.04672	-0.03071	0.005482	2.13e-08	DOCK7	0	intronic
TG	rs76609868	1	63186215	A	C	0.1909	0.03107	0.003206	3.27e-22	RP11-230B22.1	9849	intergenic
TG	rs72669514	1	63194030	T	C	0.03579	0.039017	0.005786	1.55e-11	RP11-230B22.1	17664	intergenic
TG	rs67922190	1	63290942	T	C	0.2157	0.021147	0.003199	3.84e-11	ATG4C	0	intronic
TG	rs7556152	1	63384292	T	G	0.07555	0.032997	0.005085	8.62e-11	RP4-771M4.2	13138	intergenic
TG	rs4447014	1	63414493	T	G	0.3529	0.014645	0.002598	1.74e-08	RP4-771M4.2	43339	intergenic
TG	rs2114273	1	93854517	T	C	0.3827	-0.01741	0.002532	6.12e-12	Y_RNA	3142	intergenic
TG	rs5005705	1	98487510	A	C	0.168	-0.02207	0.003327	3.29e-11	MIR137HG	0	ncRNA_intronic
TG	rs55664407	1	149866676	A	G	0.08648	0.028984	0.004502	1.21e-10	BOLA1	0	intronic
TG	rs2282227	1	154243097	A	G	0.328	-0.01916	0.002709	1.53e-12	UBAP2L	0	UTR3
TG	rs7551731	1	159694779	T	C	0.3091	0.018512	0.002636	2.16e-12	CRP	10399	intergenic
TG	rs1563350	1	219652689	A	G	0.329	0.022104	0.002638	5.27e-17	RP11-95P13.1	36704	intergenic
TG	rs6683926	1	219762070	T	G	0.1899	-0.02386	0.00315	3.58e-14	ZC3H11B	20788	intergenic
TG	rs2807845	1	220996287	T	G	0.4672	-0.0168	0.002495	1.65e-11	RNU6ATAC35P	2674	intergenic
TG	rs61830291	1	221001142	A	C	0.08648	-0.02616	0.004186	4.12e-10	RP11-295M18.6	875	downstream
TG	rs12086347	1	230263373	A	G	0.2485	-0.01556	0.002774	2.01e-08	GALNT2	0	intronic
TG	rs115047514	1	230280696	T	C	0.04871	0.053323	0.005891	1.41e-19	GALNT2	0	intronic
TG	rs2281721	1	230297136	T	C	0.3907	-0.0452	0.002546	1.66e-70	GALNT2	0	intronic
TG	rs6541300	1	230307549	A	C	0.04076	-0.03872	0.006258	6.14e-10	GALNT2	0	intronic
TG	rs1043900	1	230416744	A	G	0.2008	-0.01705	0.002986	1.13e-08	GALNT2:RP5-956O18.3	00:00:00	ncRNA_intronic
TG	rs11895352	2	20367135	T	C	0.4553	-0.01572	0.002479	2.29e-10	RN7SL140P	7971	intergenic
TG	rs75676246	2	20972667	A	G	0.05765	0.033651	0.004834	3.36e-12	C2orf43	0	intronic
TG	rs62123892	2	21084445	T	G	0.08549	-0.03168	0.004959	1.66e-10	AC012361.1	23023	intergenic
TG	rs9306897	2	21138066	T	C	0.2932	0.018551	0.002607	1.12e-12	AC012361.1	76644	intergenic
TG	rs36177368	2	21182710	A	G	0.2346	-0.02544	0.002827	2.26e-19	RP11-116D2.1	39474	intergenic
TG	rs55664492	2	21198426	T	C	0.1988	0.021095	0.003311	1.87e-10	RP11-116D2.1	23758	intergenic
TG	rs4665710	2	21221035	A	C	0.2197	-0.06754	0.003066	1.56e-107	RP11-116D2.1	1149	intergenic
TG	rs34468875	2	21383353	T	C	0.4006	0.02338	0.002496	7.42e-21	TDRD15	17208	intergenic
TG	rs71437405	2	21452153	A	G	0.1044	-0.02485	0.004187	2.92e-09	AC067959.1	0	ncRNA_intronic
TG	rs114721139	2	21460772	A	G	0.03976	0.045656	0.005887	8.78e-15	AC067959.1	0	ncRNA_intronic
TG	rs77047697	2	27005609	T	C	0.0666	-0.03138	0.004866	1.13e-10	CENPA	0	intergenic
TG	rs11885857	2	27022466	T	C	0.334	-0.01811	0.002598	3.15e-12	CENPA	0	intergenic
TG	rs72804810	2	27093543	A	C	0.08449	0.027835	0.0042	3.4e-11	DPYSL5	0	intronic
TG	rs11675278	2	27097394	T	C	0.02584	0.046542	0.008269	1.82e-08	DPYSL5	0	intronic
TG	rs12617848	2	27118679	T	C	0.166	0.028823	0.003472	1.03e-16	DPYSL5	0	intronic
TG	rs78940216	2	27153318	A	G	0.07753	-0.03585	0.00394	9.1e-20	DPYSL5	0	intronic
TG	rs17005695	2	27167469	A	G	0.02386	-0.0578	0.008772	4.44e-11	DPYSL5	0	intronic
TG	rs61742729	2	27172231	T	C	0.03877	0.054579	0.006959	4.38e-15	DPYSL5	0	UTR3
TG	rs75017471	2	27187217	A	G	0.0507	0.04418	0.005273	5.38e-17	AC013472.4	0	ncRNA_intronic
TG	rs72808941	2	27274073	A	G	0.0338	0.051588	0.006071	1.94e-17	AGBL5	0	intronic
TG	rs6720602	2	27380523	A	G	0.4871	0.033934	0.002478	1.14e-42	AC013403.13	907	downstream
TG	rs934986	2	27404846	A	C	0.09245	-0.04218	0.004022	9.73e-26	SLC5A6	17608	intergenic
TG	rs1275519	2	27423646	T	C	0.08449	-0.06807	0.004865	1.76e-44	SLC5A6	0	intronic
TG	rs75252677	2	27470531	A	G	0.00994	-0.06244	0.008045	8.39e-15	CAD	3719	intergenic
TG	rs114561490	2	27487702	T	C	0.01392	0.059919	0.010167	3.78e-09	SLC30A3	0	intronic
TG	rs111925401	2	27506832	T	C	0.02187	0.058191	0.00823	1.55e-12	TRIM54	0	intronic
TG	rs75743860	2	27627110	A	G	0.02584	0.070019	0.008005	2.19e-18	PPM1G	0	intronic
TG	rs6747190	2	27686911	T	C	0.03479	0.03484	0.005592	4.65e-10	IFT172	0	intronic
TG	rs113271819	2	27698742	A	G	0.02087	0.065377	0.008269	2.66e-15	IFT172	0	intronic
TG	rs115961201	2	27704896	A	G	0.05765	-0.07117	0.006532	1.22e-27	IFT172	0	intronic
TG	rs13001266	2	27710421	T	C	0.07654	0.081861	0.005282	3.63e-54	IFT172	0	intronic
TG	rs6547692	2	27734972	A	G	0.4553	-0.08774	0.002494	4.76e-271	GCKR	0	intronic
TG	rs111882222	2	27745828	T	C	0.01193	-0.05619	0.008575	5.61e-11	GCKR	0	intronic
TG	rs184565252	2	27817174	A	G	0.01789	0.068896	0.008994	1.85e-14	ZNF512:RP11-158I13.2	00:00:00	ncRNA_intronic
TG	rs58199976	2	27934524	T	C	0.2684	0.050116	0.002812	4.85e-71	AC074091.13	0	intronic
TG	rs77829337	2	28001745	A	G	0.008946	0.071527	0.012036	2.8e-09	MRPL33:AC110084.1	00:00:00	intronic
TG	rs76414065	2	28090343	A	C	0.02386	0.070534	0.007841	2.36e-19	MRPL33:RBKS	00:00:00	intronic
TG	rs76260822	2	28122890	T	C	0.02187	0.058558	0.009664	1.37e-09	MRPL33:BRE	00:00:00	intronic
TG	rs150293561	2	28284224	T	G	0.03877	-0.04083	0.005603	3.15e-13	BRE	0	intronic
TG	rs72814468	2	28359016	T	C	0.1153	-0.04164	0.003726	5.24e-29	BRE	0	intronic
TG	rs148482297	2	28415598	T	C	0.02982	0.053186	0.007715	5.44e-12	BRE	0	intronic
TG	rs4666042	2	28421461	A	G	0.2575	0.034127	0.002848	4.41e-33	BRE	0	intronic
TG	rs55807911	2	28421473	T	C	0.2157	-0.04115	0.00311	5.6e-40	BRE	0	intronic
TG	rs13023343	2	28421793	A	G	0.3181	0.015576	0.002682	6.32e-09	BRE	0	intronic
TG	rs111378714	2	28505621	T	C	0.1044	-0.04052	0.004318	6.32e-21	BRE	0	intronic
TG	rs10210970	2	28646847	T	C	0.1412	0.028017	0.003698	3.55e-14	RP11-373D23.3	1964	intergenic
TG	rs11676985	2	28661371	A	G	0.1978	0.018972	0.003292	8.25e-09	AC104695.4	9662	intergenic
TG	rs17496249	2	37102249	A	G	0.4503	0.014301	0.002493	9.72e-09	STRN	0	intronic
TG	rs4671331	2	59312675	T	C	0.3847	0.014633	0.00253	7.28e-09	LINC01122	21773	intergenic
TG	rs1009360	2	65276049	T	C	0.4384	0.020826	0.002513	1.15e-16	CEP68	7450	intergenic
TG	rs72836348	2	111888043	A	G	0.1173	-0.02317	0.004103	1.64e-08	BCL2L11	0	intronic
TG	rs184776663	2	165493865	A	C	0.03678	0.036363	0.006401	1.34e-08	GRB14	15506	intergenic
TG	rs1128249	2	165528624	T	G	0.4344	-0.03115	0.002534	1.03e-34	COBLL1	0	intergenic
TG	rs1869525	2	165572081	T	C	0.4384	0.017424	0.002497	2.97e-12	COBLL1	0	intronic
TG	rs1509097	2	165737931	T	C	0.4751	-0.01673	0.002477	1.43e-11	RNA5SP111	14255	intergenic
TG	rs11691602	2	202227699	A	C	0.4801	-0.01361	0.002482	4.13e-08	ALS2CR12	5577	intergenic
TG	rs3731696	2	203431804	A	G	0.1421	-0.02076	0.003788	4.25e-08	BMPR2	0	UTR3
TG	rs151200853	2	219291481	T	C	0.0507	0.041345	0.00582	1.21e-12	VIL1	0	intronic
TG	rs2912737	2	219545789	A	G	0.4254	0.016839	0.002492	1.4e-11	STK36	0	intronic
TG	rs61733623	2	220101974	A	G	0.01392	-0.05425	0.009204	3.78e-09	GLB1L	0	exonic
TG	rs62188999	2	226897840	A	G	0.05268	-0.03821	0.006955	3.94e-08	AC080002.1	39926	intergenic
TG	rs12613239	2	226920775	A	G	0.1511	0.02167	0.003241	2.27e-11	AC080002.1	62861	intergenic
TG	rs1024137	2	227095876	T	G	0.3757	0.039118	0.002593	2.02e-51	AC068138.1	45788	intergenic
TG	rs115420636	2	227184231	T	C	0.03181	-0.03699	0.006352	5.78e-09	AC068138.1	134143	intergenic
TG	rs77402945	2	227225798	T	C	0.172	-0.02101	0.003526	2.57e-09	AC068138.1	175710	intergenic
TG	rs10498238	2	230166564	T	C	0.07555	-0.02671	0.004685	1.19e-08	PID1	30562	intergenic
TG	rs4684848	3	12395645	A	G	0.1213	-0.02618	0.003784	4.59e-12	PPARG	0	intronic
TG	rs3103310	3	12473045	A	G	0.2157	-0.01868	0.002892	1.03e-10	PPARG	0	intronic
TG	rs6792725	3	24520283	A	G	0.329	0.015185	0.002686	1.57e-08	THRB	0	intronic
TG	rs12497643	3	36974003	A	G	0.4911	-0.01396	0.002486	1.98e-08	TRANK1	0	intronic
TG	rs58472056	3	47311154	T	C	0.3797	0.014301	0.002545	1.9e-08	KIF9	0	intronic
TG	rs17052058	3	52344680	A	G	0.163	0.029468	0.003211	4.39e-20	DNAH1	5654	intergenic
TG	rs67409736	3	52551284	T	G	0.4344	-0.01639	0.002494	5.02e-11	STAB1	0	intronic
TG	rs1279840	3	136006576	T	C	0.2465	-0.0262	0.002859	5.13e-20	PCCB	0	intronic
TG	rs10049088	3	156797648	T	C	0.3837	-0.01681	0.002543	3.9e-11	LINC00880	1807	intergenic
TG	rs10513686	3	170725542	A	G	0.1352	0.02327	0.003758	5.93e-10	SLC2A2	0	intronic
TG	rs17535790	3	172245471	A	G	0.1481	0.021658	0.003454	3.6e-10	TNFSF10	4173	intergenic
TG	rs79287178	3	172294500	A	G	0.02584	0.062842	0.007115	1.03e-18	RP11-408H1.3	0	ncRNA_intronic
TG	rs7631606	3	187628006	T	G	0.2485	0.015956	0.002798	1.18e-08	RP11-44H4.1	22545	intergenic
TG	rs2798296	4	3062165	A	G	0.4602	-0.0146	0.00248	3.89e-09	HTT-AS	3032	intergenic
TG	rs140468491	4	3189139	T	C	0.09642	-0.02923	0.004028	4.01e-13	HTT	0	intronic
TG	rs13108218	4	3443931	A	G	0.3897	0.027191	0.002551	1.57e-26	HGFAC	0	intronic
TG	rs731450	4	3490328	T	C	0.329	0.019976	0.002627	2.88e-14	DOK7	0	intronic
TG	rs7700107	4	17880416	A	C	0.1014	-0.0257	0.003603	9.93e-13	LCORL	0	intronic
TG	rs6448429	4	26066863	T	C	0.1829	0.02372	0.003339	1.22e-12	RP11-324H7.1	46623	intergenic
TG	rs293435	4	69588052	T	C	0.3012	0.017342	0.00274	2.47e-10	RP11-1267H10.4	9835	intergenic
TG	rs7439032	4	86931091	T	C	0.1938	0.017616	0.003097	1.28e-08	RP13-514E23.1	2357	intergenic
TG	rs6813724	4	87219405	A	C	0.3042	-0.01846	0.002701	8.16e-12	MAPK10	0	intronic
TG	rs3775228	4	87985166	T	C	0.3807	0.035016	0.002527	1.14e-43	AFF1	0	intronic
TG	rs7440770	4	88032797	A	C	0.1859	-0.02769	0.003003	2.97e-20	AFF1	0	intronic
TG	rs17702997	4	88050442	A	G	0.05865	-0.03656	0.005331	7.01e-12	AFF1	0	intronic
TG	rs9992651	4	88232510	A	G	0.2346	0.016598	0.002816	3.76e-09	HSD17B13	0	intronic
TG	rs10028441	4	88290265	A	G	0.3032	0.015976	0.002704	3.46e-09	HSD17B11	0	intronic
TG	rs8342	4	88416223	A	G	0.4016	-0.01853	0.00252	1.93e-13	SPARCL1	0	exonic
TG	rs3822072	4	89741269	A	G	0.4791	0.016181	0.002489	7.97e-11	FAM13A	0	intronic
TG	rs6848050	4	100053733	T	C	0.3032	-0.01496	0.002698	2.94e-08	RP11-696N14.1:ADH4	00:00:00	ncRNA_intronic
TG	rs13107325	4	103188709	T	C	0.07952	0.030182	0.004704	1.4e-10	SLC39A8	0	exonic
TG	rs78025076	4	110569620	T	C	0.01889	0.057034	0.008739	6.73e-11	CCDC109B	0	intronic
TG	rs10857292	4	157618372	A	C	0.4076	0.014602	0.002573	1.39e-08	RP11-171N4.4	4583	intergenic
TG	rs80138475	5	53304991	T	C	0.1133	0.026369	0.003915	1.63e-11	ARL15	0	intronic
TG	rs40270	5	55804552	A	C	0.2614	-0.03513	0.002958	1.57e-32	AC022431.2	2841	intergenic
TG	rs28650790	5	55861464	T	C	0.1779	0.04061	0.003148	4.56e-38	AC022431.2	0	intronic
TG	rs55687425	5	55866886	T	C	0.2008	0.019112	0.003436	2.67e-08	AC022431.2	0	intronic
TG	rs37522	5	57576414	T	G	0.3091	0.01833	0.002674	7.15e-12	PGAM1P1	118834	intergenic
TG	rs4976033	5	67714246	A	G	0.4095	-0.01645	0.002526	7.44e-11	CTC-537E7.3	12007	intergenic
TG	rs7715456	5	78627953	T	C	0.4215	-0.01475	0.002501	3.72e-09	JMY	4914	intergenic
TG	rs34580448	5	82810884	T	C	0.04871	0.037644	0.006251	1.72e-09	VCAN	0	intronic
TG	rs7720409	5	118728256	A	G	0.2634	-0.0233	0.00279	6.84e-17	TNFAIP8	0	intronic
TG	rs154735	5	131437532	A	G	0.05666	0.028602	0.00508	1.8e-08	snoZ6	21705	intergenic
TG	rs72801474	5	132444128	A	G	0.06859	-0.03114	0.004272	3.12e-13	HSPA4	1986	intergenic
TG	rs112424890	5	140933792	T	C	0.171	0.018606	0.003222	7.72e-09	DIAPH1	0	intronic
TG	rs144780071	5	156332749	T	C	0.05467	-0.02892	0.004816	1.92e-09	TIMD4	13543	intergenic
TG	rs111394708	5	156372584	A	G	0.00497	0.069036	0.011163	6.23e-10	TIMD4	0	intronic
TG	rs6874202	5	156391628	T	C	0.3529	-0.03294	0.002575	1.77e-37	TIMD4	1361	intergenic
TG	rs17054136	5	156472825	A	G	0.0497	0.032547	0.005597	6.07e-09	HAVCR1	0	intronic
TG	rs67114357	5	156484480	T	C	0.2734	0.018499	0.002787	3.2e-11	HAVCR1	0	intronic
TG	rs890939	5	158026727	T	C	0.2068	0.019839	0.003048	7.59e-11	RP11-32D16.1	65280	intergenic
TG	rs3025053	6	43753325	A	G	0.09344	-0.02192	0.003838	1.12e-08	VEGFA	0	UTR3
TG	rs115482652	6	43757256	A	G	0.02087	-0.05444	0.009618	1.51e-08	VEGFA	3031	intergenic
TG	rs998584	6	43757896	A	C	0.496	0.040059	0.002478	8.48e-59	VEGFA	3671	intergenic
TG	rs112222843	6	43785741	T	C	0.03877	-0.03741	0.006572	1.25e-08	VEGFA	31516	intergenic
TG	rs729761	6	43804571	T	G	0.2734	-0.01949	0.002733	9.82e-13	RP11-344J7.2	14922	intergenic
TG	rs2749026	6	52630635	A	G	0.3549	0.021842	0.002592	3.58e-17	RP1-152L7.1	0	ncRNA_intronic
TG	rs2806353	6	109257688	A	G	0.2087	0.018379	0.003061	1.92e-09	ARMC2	0	intronic
TG	rs1159619	6	126801144	A	C	0.4543	-0.01623	0.002488	6.88e-11	MIR588	4632	intergenic
TG	rs9398815	6	127097775	T	C	0.4732	0.018381	0.002489	1.54e-13	RPS4XP9	92782	intergenic
TG	rs1936800	6	127436064	T	C	0.4801	0.023355	0.002479	4.54e-21	RSPO3	3684	intergenic
TG	rs577721086	6	127440047	T	C	0.0497	-0.05085	0.005656	2.46e-19	RSPO3	0	UTR5
TG	rs11759018	6	130377843	T	C	0.3211	0.015995	0.002676	2.27e-09	L3MBTL3	0	intronic
TG	rs3822939	6	133849789	A	G	0.4523	0.014692	0.002484	3.3e-09	EYA4:RP3-323P13.2	00:00:00	ncRNA_intronic
TG	rs11155072	6	139835073	A	G	0.3857	-0.02919	0.002564	4.99e-30	RP11-12A2.3	40880	intergenic
TG	rs3798180	6	160491741	A	G	0.3757	0.014109	0.002561	3.61e-08	IGF2R	0	intronic
TG	rs146203232	6	160521885	T	C	0.06561	0.041297	0.004711	1.85e-18	IGF2R	0	intronic
TG	rs9346818	6	160914460	A	G	0.4066	-0.01453	0.002525	8.8e-09	LPAL2	0	ncRNA_intronic
TG	rs3127570	6	160934825	T	C	0.4851	0.013722	0.002478	3.08e-08	LPAL2	2668	intergenic
TG	rs10455872	6	161010118	A	G	0.07356	0.034395	0.004548	3.93e-14	LPA	0	intronic
TG	rs140570886	6	161013013	T	C	0.00994	0.082686	0.009986	1.23e-16	LPA	0	intronic
TG	rs11751347	6	161092438	T	C	0.07256	0.038248	0.004084	7.62e-21	RP1-81D8.4	0	ncRNA_intronic
TG	rs7758766	6	161106508	T	G	0.167	-0.02894	0.003353	6.01e-18	RP1-81D8.4	8952	intergenic
TG	rs852392	7	5572132	A	G	0.1809	0.016469	0.003003	4.15e-08	ACTB	0	intronic
TG	rs38205	7	15913588	A	C	0.3976	0.014022	0.002554	4e-08	AC006041.1	31602	intergenic
TG	rs10242866	7	17920613	T	C	0.4016	0.018981	0.002532	6.54e-14	SNX13	0	UTR3
TG	rs7786102	7	25965759	A	G	0.2714	-0.02296	0.002754	7.73e-17	CTD-2227E11.1	22517	intergenic
TG	rs4722551	7	25991826	T	C	0.172	0.031573	0.003388	1.19e-20	MIR148A	2219	intergenic
TG	rs2253569	7	26404071	A	G	0.4692	-0.01904	0.002478	1.54e-14	SNX10	0	UTR5
TG	rs2070971	7	44197583	T	G	0.1571	0.023466	0.003597	6.87e-11	GCK	0	intronic
TG	rs35670475	7	44229320	A	G	0.06461	-0.02882	0.004833	2.47e-09	GCK	0	upstream
TG	rs878521	7	44255643	A	G	0.2535	0.015683	0.002845	3.55e-08	CAMK2B	1105	intergenic
TG	rs36129802	7	71316171	A	G	0.03976	-0.0396	0.006119	9.72e-11	CALN1	0	intronic
TG	rs117295011	7	72143825	T	C	0.01292	-0.05589	0.00948	3.72e-09	TYW1B	0	intronic
TG	rs28788872	7	72239528	A	C	0.332	0.014826	0.002669	2.77e-08	TYW1B	0	intronic
TG	rs62466875	7	72239827	T	C	0.0169	0.04553	0.007419	8.4e-10	TYW1B	0	intronic
TG	rs147598130	7	72705139	T	C	0.1093	-0.03563	0.003769	3.27e-21	POM121B	2357	intergenic
TG	rs1178982	7	72851167	T	C	0.07654	0.040802	0.004682	2.93e-18	FZD9	716	downstream
TG	rs113296769	7	72924064	A	G	0.01392	0.094996	0.008971	3.33e-26	BAZ1B	0	intronic
TG	rs799158	7	73019074	T	C	0.0507	0.095249	0.006105	7.19e-55	MLXIPL	0	intronic
TG	rs11760752	7	73023062	A	C	0.1849	0.024234	0.003179	2.46e-14	MLXIPL	0	intronic
TG	rs13234131	7	73025975	A	G	0.1153	0.119958	0.003696	4.21e-231	MLXIPL	0	intronic
TG	rs4717793	7	73072839	A	G	0.4841	-0.01832	0.002482	1.55e-13	VPS37D	9315	intergenic
TG	rs10246419	7	73121713	A	G	0.4046	0.031495	0.00253	1.4e-35	STX1A	0	intronic
TG	rs139441335	7	73162810	A	G	0.03181	0.06364	0.006925	3.94e-20	ABHD11	9612	intergenic
TG	rs35722851	7	130434500	T	C	0.4503	0.031127	0.002479	3.57e-36	KLF14	15611	intergenic
TG	rs2980755	8	8363683	A	G	0.4642	0.020574	0.002487	1.3e-16	CTA-398F10.2	44835	intergenic
TG	rs615632	8	9796321	T	C	0.4314	0.018266	0.00248	1.78e-13	snoU13	6987	intergenic
TG	rs6995687	8	10113273	T	C	0.09642	-0.02361	0.004277	3.42e-08	MSRA	0	intronic
TG	rs9657541	8	10643164	T	C	0.2117	0.030652	0.003068	1.67e-23	SOX7:SOX7:PINX1	00:00:00	intronic
TG	rs2251473	8	11177126	A	C	0.4483	-0.0207	0.002495	1.06e-16	MTMR9:AF131216.6	00:00:00	ncRNA_exonic
TG	rs13280055	8	11522353	A	G	0.1392	0.034123	0.003643	7.43e-21	GATA4	12114	intergenic
TG	rs2686189	8	11655229	T	C	0.327	-0.01776	0.002616	1.13e-11	FDFT1	0	intronic
TG	rs7508	8	17913970	A	G	0.3072	0.015098	0.002766	4.78e-08	ASAH1	0	UTR3
TG	rs73206145	8	18203416	A	C	0.3091	0.01585	0.002698	4.22e-09	NATP	24699	intergenic
TG	rs35246381	8	18272535	T	C	0.2435	-0.04084	0.002985	1.3e-42	NAT2	13806	intergenic
TG	rs57269837	8	19517997	T	G	0.4751	-0.02052	0.002482	1.38e-16	CSGALNACT1	0	intronic
TG	rs116884728	8	19567417	T	C	0.03181	-0.03558	0.005863	1.29e-09	CSGALNACT1	0	intronic
TG	rs10097017	8	19575843	A	C	0.2525	0.025485	0.002808	1.12e-19	CSGALNACT1	0	intronic
TG	rs78248243	8	19592261	A	G	0.02783	-0.04065	0.00721	1.72e-08	CSGALNACT1	0	intronic
TG	rs12676379	8	19595671	A	G	0.164	-0.03095	0.003246	1.51e-21	CSGALNACT1	0	intronic
TG	rs1492633	8	19612884	A	G	0.2107	-0.02605	0.003009	4.83e-18	CSGALNACT1	0	intronic
TG	rs1552780	8	19623313	A	G	0.2584	-0.037	0.002906	3.9e-37	CSGALNACT1	7772	intergenic
TG	rs62496677	8	19636940	A	C	0.1789	0.05375	0.003154	4.11e-65	CSGALNACT1	21399	intergenic
TG	rs142342247	8	19652814	T	G	0.01789	0.072995	0.009145	1.44e-15	INTS10	21836	intergenic
TG	rs79153732	8	19662937	T	C	0.01491	0.081831	0.009632	1.97e-17	INTS10	11713	intergenic
TG	rs76769796	8	19686315	A	G	0.1372	0.045985	0.003755	1.79e-34	INTS10	0	intronic
TG	rs77312736	8	19714837	A	G	0.1044	0.024283	0.00403	1.68e-09	INTS10	5242	intergenic
TG	rs2119693	8	19720395	T	G	0.1372	0.066071	0.003539	8.9e-78	INTS10	10800	intergenic
TG	rs117860853	8	19722204	A	G	0.00994	0.144017	0.010645	1.04e-41	INTS10	12609	intergenic
TG	rs6586876	8	19738260	A	G	0.3907	-0.02523	0.002553	4.88e-23	LPL	20967	intergenic
TG	rs148383135	8	19738408	A	G	0.01292	-0.08643	0.010897	2.16e-15	LPL	20819	intergenic
TG	rs73607786	8	19742699	A	G	0.0169	-0.0694	0.011385	1.09e-09	LPL	16528	intergenic
TG	rs144694210	8	19762011	T	G	0.01392	-0.05542	0.009219	1.83e-09	LPL	0	intronic
TG	rs142084074	8	19768150	A	G	0.01889	-0.14358	0.01016	2.44e-45	LPL	0	intronic
TG	rs34761945	8	19778142	T	C	0.1044	0.030166	0.004219	8.66e-13	LPL	0	intronic
TG	rs268	8	19813529	A	G	0.01392	-0.23729	0.009209	2.15e-146	LPL	0	exonic
TG	rs9644636	8	19824896	T	G	0.2724	-0.04272	0.002767	9.05e-54	LPL	126	downstream
TG	rs17091881	8	19833966	T	C	0.02684	-0.15892	0.007601	4.62e-97	LPL	9196	intergenic
TG	rs117303935	8	19837269	T	C	0.04771	-0.0408	0.005555	2.06e-13	LPL	12499	intergenic
TG	rs58195563	8	19839619	A	G	0.03678	-0.06161	0.008552	5.82e-13	LPL	14849	intergenic
TG	rs147011441	8	19843748	A	G	0.02286	0.043457	0.007877	3.45e-08	LPL	18978	intergenic
TG	rs142288236	8	19845612	T	C	0.01392	0.081541	0.010417	4.97e-15	LPL	20842	intergenic
TG	rs34693282	8	19873566	A	G	0.4573	0.081226	0.002502	2.75e-231	LPL	48796	intergenic
TG	rs34266755	8	19900474	T	C	0.1173	0.05186	0.003646	6.45e-46	AC100802.3	36341	intergenic
TG	rs118045108	8	19913833	T	C	0.02386	0.047862	0.008181	4.9e-09	AC100802.3	22982	intergenic
TG	rs35014088	8	19918553	A	G	0.08151	-0.0425	0.004419	6.67e-22	AC100802.3	18262	intergenic
TG	rs9644568	8	19928582	A	G	0.1461	-0.13691	0.003642	0	AC100802.3	8233	intergenic
TG	rs28550053	8	19934305	A	G	0.1769	0.032823	0.00326	7.65e-24	AC100802.3	2510	intergenic
TG	rs7003526	8	19949300	T	C	0.4235	-0.02703	0.002521	7.91e-27	AC100802.3	0	ncRNA_intronic
TG	rs77675968	8	19959983	T	C	0.02982	-0.05203	0.006821	2.37e-14	AC100802.3	0	ncRNA_intronic
TG	rs16842	8	19968929	T	C	0.2555	-0.02737	0.002741	1.72e-23	AC100802.3	0	ncRNA_intronic
TG	rs4352869	8	19973880	T	C	0.02386	-0.04279	0.007766	3.58e-08	AC100802.3	0	ncRNA_intronic
TG	rs112089990	8	19978601	A	G	0.0666	-0.04724	0.005892	1.07e-15	AC100802.3	2647	intergenic
TG	rs112928559	8	19979846	T	C	0.03678	0.049447	0.00634	6.2e-15	AC100802.3	3892	intergenic
TG	rs35091123	8	19993288	A	G	0.1183	-0.02402	0.004059	3.26e-09	SLC18A1	9077	intergenic
TG	rs56090699	8	19998949	T	C	0.327	0.021523	0.002706	1.82e-15	SLC18A1	3416	intergenic
TG	rs4922152	8	20144680	A	G	0.2167	0.018581	0.003229	8.73e-09	LZTS1:LZTS1-AS1	00:00:00	ncRNA_intronic
TG	rs11781439	8	20573754	A	C	0.159	0.018253	0.003169	8.41e-09	RP11-108E14.1	16108	intergenic
TG	rs11992444	8	25464690	T	G	0.4831	-0.01632	0.002479	4.55e-11	RP11-219J21.1	78623	intergenic
TG	rs2081687	8	59388565	T	C	0.3648	0.026733	0.002621	1.96e-24	CYP7A1	14171	intergenic
TG	rs73247002	8	59400325	T	C	0.1243	-0.02176	0.003791	9.41e-09	CYP7A1	2411	intergenic
TG	rs35510588	8	72426621	T	G	0.06064	-0.03259	0.004571	9.97e-13	RP11-1102P16.1	0	intronic
TG	rs13265978	8	116638975	T	C	0.07952	-0.025	0.004502	2.8e-08	TRPS1	0	intronic
TG	rs3808477	8	116670347	T	C	0.2386	-0.01522	0.002749	3.1e-08	TRPS1	0	intronic
TG	rs56363827	8	126415155	A	G	0.496	-0.01398	0.002478	1.7e-08	TRIB1	27407	intergenic
TG	rs2980874	8	126444788	A	G	0.3738	-0.03051	0.002538	2.71e-33	TRIB1	0	intronic
TG	rs75223307	8	126453605	A	G	0.00994	0.068163	0.01091	4.16e-10	TRIB1	2957	intergenic
TG	rs62521037	8	126454603	A	C	0.03877	0.053066	0.005862	1.39e-19	RN7SL590P	2203	intergenic
TG	rs146440887	8	126465919	T	C	0.0159	0.065503	0.010437	3.47e-10	RN7SL590P	8858	intergenic
TG	rs2980883	8	126474405	T	G	0.165	0.06591	0.003423	1.28e-82	RP11-136O12.2	4775	intergenic
TG	rs62523860	8	126498687	A	G	0.01292	-0.06132	0.008096	3.61e-14	RP11-136O12.2	0	ncRNA_intronic
TG	rs117673551	8	126502303	A	G	0.04076	-0.07118	0.00696	1.52e-24	RP11-136O12.2	0	ncRNA_intronic
TG	rs112875651	8	126506694	A	G	0.3847	-0.09287	0.002538	3.46e-293	RP11-136O12.2	0	ncRNA_intronic
TG	rs147055676	8	126506860	T	C	0.01193	0.066687	0.011408	5.04e-09	RP11-136O12.2	0	ncRNA_intronic
TG	rs75164422	8	126507098	A	G	0.02386	-0.04034	0.007341	3.89e-08	RP11-136O12.2	0	ncRNA_intronic
TG	rs7012891	8	126514676	T	C	0.2435	-0.05193	0.002924	1.48e-70	RP11-136O12.2	0	ncRNA_intronic
TG	rs148432373	8	126515318	T	C	0.01789	0.070432	0.011694	1.71e-09	RP11-136O12.2	0	ncRNA_intronic
TG	rs34529435	8	126516244	A	G	0.02883	0.051954	0.007972	7.16e-11	RP11-136O12.2	0	ncRNA_intronic
TG	rs78309295	8	126528722	A	G	0.02584	-0.07074	0.008328	2e-17	RP11-136O12.2	0	ncRNA_intronic
TG	rs62523889	8	126551832	T	C	0.495	-0.02826	0.002479	4.04e-30	RP11-136O12.2	0	ncRNA_intronic
TG	rs67864707	8	126560960	A	G	0.06759	-0.03276	0.004721	3.93e-12	RP11-136O12.2	7344	intergenic
TG	rs1809165	8	126576772	T	C	0.03579	-0.03761	0.00618	1.16e-09	RP11-136O12.2	23156	intergenic
TG	rs1963945	8	126590562	A	C	0.4185	-0.0221	0.002482	5.38e-19	RP11-136O12.2	36946	intergenic
TG	rs139020749	8	126616850	A	G	0.01193	0.046627	0.007894	3.49e-09	RP11-136O12.2	63234	intergenic
TG	rs62521592	8	126633531	T	C	0.0497	-0.04909	0.005555	9.81e-19	RP11-136O12.2	79915	intergenic
TG	rs10956254	8	126645347	A	C	0.2763	0.029746	0.002745	2.31e-27	RP11-136O12.2	91731	intergenic
TG	rs696825	9	86583076	T	C	0.2863	-0.02174	0.002858	2.77e-14	HNRNPK	0	UTR3
TG	rs17055001	9	92195246	A	G	0.2972	0.018129	0.002673	1.19e-11	GADD45G	24681	intergenic
TG	rs12686780	9	95382297	T	C	0.1859	0.017925	0.003267	4.1e-08	CENPP:IPPK	00:00:00	UTR3
TG	rs57994353	9	139356987	T	C	0.2744	-0.01566	0.002705	7.09e-09	SEC16A	0	intronic
TG	rs76669111	10	5245780	T	G	0.1213	-0.02048	0.003412	1.94e-09	AKR1C4	0	intronic
TG	rs1171616	10	61468589	T	G	0.2425	0.017323	0.002934	3.54e-09	SLC16A9	0	intronic
TG	rs10995041	10	63867523	A	C	0.2217	0.016234	0.00287	1.54e-08	AL671972.1	8450	intergenic
TG	rs10995429	10	64844573	T	G	0.1004	0.022424	0.004066	3.48e-08	RNU6-543P	25325	intergenic
TG	rs3999089	10	65203808	A	G	0.4851	0.031426	0.002481	8.78e-37	JMJD1C	0	intronic
TG	rs11000468	10	74711376	T	C	0.3121	-0.01679	0.002846	3.64e-09	PLA2G12B	0	intronic
TG	rs17875327	10	94274809	A	G	0.1123	-0.02413	0.004022	1.99e-09	IDE	0	intronic
TG	rs2497337	10	94540286	T	C	0.499	0.02025	0.002477	2.92e-16	EXOC6	50648	intergenic
TG	rs835269	10	94791424	T	C	0.1243	-0.02841	0.00381	8.99e-14	EXOC6	0	intronic
TG	rs117545698	10	94809922	A	G	0.03976	0.027732	0.004881	1.34e-08	EXOC6	0	intronic
TG	rs4418728	10	94839724	T	G	0.4871	-0.03206	0.002489	6.11e-38	CYP26A1	2076	intergenic
TG	rs72815130	10	94883401	T	G	0.2962	0.016772	0.002621	1.57e-10	NIP7P1	16260	intergenic
TG	rs1222925	10	95039264	T	C	0.3897	0.019305	0.002514	1.6e-14	RP11-624L12.1	4496	intergenic
TG	rs113344423	10	95316037	A	G	0.07256	0.038288	0.005175	1.37e-13	FFAR4	10384	intergenic
TG	rs565108	10	99772190	T	C	0.4423	-0.01833	0.002493	1.95e-13	CRTAC1	0	intronic
TG	rs2792751	10	113940329	T	C	0.3082	-0.01792	0.002778	1.13e-10	GPAM	0	exonic
TG	rs12415159	10	113978850	A	G	0.1372	-0.02065	0.003522	4.52e-09	GPAM	3714	intergenic
TG	rs74563318	10	114124977	A	C	0.02883	-0.05033	0.006655	3.95e-14	GUCY2GP	8644	intergenic
TG	rs2773469	10	115798895	A	G	0.3221	0.019919	0.00281	1.36e-12	ADRB1	4910	intergenic
TG	rs1133400	10	134459388	A	G	0.2137	-0.01748	0.00298	4.45e-09	INPP5A	0	exonic
TG	rs6486122	11	13361524	T	C	0.2962	0.020242	0.00268	4.27e-14	ARNTL	0	intronic
TG	rs11600815	11	14797227	A	G	0.0497	-0.03129	0.005533	1.55e-08	PDE3B	0	intronic
TG	rs11030107	11	27694835	A	G	0.2346	-0.01907	0.002807	1.1e-11	BDNF-AS:BDNF	00:00:00	ncRNA_intronic
TG	rs77756595	11	45875161	A	G	0.02286	0.041275	0.006641	5.12e-10	CRY2	0	intronic
TG	rs149903077	11	46349696	T	G	0.007952	-0.06481	0.011842	4.42e-08	DGKZ	4758	intergenic
TG	rs55971594	11	46474963	A	G	0.03976	0.035382	0.005503	1.28e-10	AMBRA1	0	intronic
TG	rs3136516	11	46760756	A	G	0.4771	0.014177	0.002481	1.11e-08	F2	0	intronic
TG	rs10838681	11	47275064	A	G	0.2604	-0.0289	0.002794	4.52e-25	NR1H3	0	intronic
TG	rs11039325	11	47670056	T	C	0.02286	0.044841	0.007788	8.53e-09	MTCH2	5880	intergenic
TG	rs11604324	11	47891583	T	C	0.05964	-0.03113	0.005369	6.73e-09	NUP160	21475	intergenic
TG	rs145276599	11	48444711	T	C	0.0994	0.022351	0.003939	1.4e-08	OR4C2P	1885	intergenic
TG	rs117005907	11	49014787	T	C	0.06163	-0.02854	0.004841	3.74e-09	TRIM53CP	1353	intergenic
TG	rs12422125	11	50619511	A	G	0.1093	-0.02191	0.003889	1.77e-08	RP11-574M7.2	238023	intergenic
TG	rs695186	11	61527927	T	C	0.2505	0.018412	0.002806	5.35e-11	MYRF	0	intronic
TG	rs102275	11	61557803	T	C	0.3628	-0.05056	0.002592	9.95e-85	TMEM258	0	intronic
TG	rs740006	11	61557868	T	C	0.09642	0.023589	0.004152	1.33e-08	TMEM258	0	UTR3
TG	rs61897792	11	61586886	T	C	0.08648	-0.02513	0.004022	4.15e-10	FADS2:FADS1	00:00:00	intronic
TG	rs174569	11	61594164	T	C	0.0159	-0.06073	0.009434	1.22e-10	FADS2:FADS1	00:00:00	intronic
TG	rs139957766	11	61607047	A	G	0.02982	0.041585	0.007595	4.37e-08	FADS2	0	intronic
TG	rs73487492	11	61621611	A	G	0.06461	-0.04028	0.005374	6.64e-14	FADS2	0	intronic
TG	rs112543847	11	61667879	T	C	0.0507	0.031658	0.005432	5.61e-09	RAB3IL1	0	intronic
TG	rs3758977	11	61737244	T	G	0.3539	-0.01609	0.002609	6.92e-10	AP003733.1	488	downstream
TG	rs11231161	11	62378221	A	G	0.3181	-0.01438	0.002562	2.02e-08	EML3	0	intronic
TG	rs35169799	11	64031241	T	C	0.0666	0.051138	0.00506	5.15e-24	PLCB3	0	exonic
TG	rs488686	11	64814425	A	G	0.2972	0.017613	0.002752	1.55e-10	NAALADL1	0	intronic
TG	rs10750766	11	65473798	A	C	0.2903	0.021196	0.002733	8.87e-15	KAT5	5668	intergenic
TG	rs4930352	11	66066993	T	G	0.4891	-0.01414	0.002477	1.12e-08	TMEM151A	2857	intergenic
TG	rs11605837	11	68597886	T	G	0.3211	0.015054	0.002671	1.75e-08	CPT1A	0	intronic
TG	rs45487899	11	111521003	T	C	0.04076	-0.03439	0.005795	2.94e-09	SIK2	0	intronic
TG	rs618031	11	111648863	A	C	0.3748	0.014665	0.002565	1.08e-08	RP11-108O10.2	0	ncRNA_intronic
TG	rs77081377	11	116136889	T	C	0.0169	0.055876	0.010199	4.28e-08	snoU13	54171	intergenic
TG	rs187217942	11	116264142	A	G	0.02187	0.053747	0.008658	5.38e-10	snoU13	72979	intergenic
TG	rs12280893	11	116293500	A	G	0.0169	0.074402	0.007931	6.54e-21	AP001891.1	74115	intergenic
TG	rs2174880	11	116304983	A	G	0.4473	0.015524	0.002504	5.63e-10	AP001891.1	62632	intergenic
TG	rs17119701	11	116331582	A	G	0.04274	-0.07524	0.006634	8.11e-30	AP001891.1	36033	intergenic
TG	rs1108627	11	116369980	T	C	0.4672	0.016964	0.002489	9.39e-12	AP001891.1	0	ncRNA_intronic
TG	rs1508102	11	116379889	A	G	0.05567	0.042068	0.005232	8.94e-16	AP001891.1	8541	intergenic
TG	rs883863	11	116389017	A	G	0.2644	0.021954	0.002681	2.64e-16	AP001891.1	17669	intergenic
TG	rs55960868	11	116391666	A	G	0.2217	-0.02218	0.003111	1.02e-12	AP001891.1	20318	intergenic
TG	rs140526322	11	116429607	T	G	0.01988	0.144522	0.009881	1.92e-48	AP001891.1	58259	intergenic
TG	rs61362984	11	116450463	A	G	0.3748	0.029821	0.002553	1.61e-31	AP000770.1	59675	intergenic
TG	rs76376430	11	116464209	T	C	0.1441	-0.02146	0.003436	4.21e-10	AP000770.1	45929	intergenic
TG	rs10891997	11	116464675	A	G	0.2863	0.019423	0.002715	8.41e-13	AP000770.1	45463	intergenic
TG	rs12292959	11	116466714	T	C	0.03877	-0.04113	0.007515	4.43e-08	AP000770.1	43424	intergenic
TG	rs34899605	11	116483042	A	G	0.04871	-0.03223	0.005839	3.4e-08	AP000770.1	27096	intergenic
TG	rs61904859	11	116492506	T	C	0.03082	0.077233	0.006785	5.07e-30	AP000770.1	17632	intergenic
TG	rs1240660	11	116493738	A	G	0.498	0.022228	0.002478	3e-19	AP000770.1	16400	intergenic
TG	rs12417676	11	116497466	A	C	0.2575	0.015943	0.00273	5.24e-09	AP000770.1	12672	intergenic
TG	rs1145183	11	116502286	A	G	0.02087	0.035159	0.006128	9.6e-09	AP000770.1	7852	intergenic
TG	rs74948313	11	116507582	A	G	0.1471	0.042694	0.003718	1.59e-30	AP000770.1	2556	intergenic
TG	rs77941486	11	116509284	A	G	0.01392	-0.05457	0.009274	3.99e-09	AP000770.1	854	upstream
TG	rs519000	11	116511522	T	C	0.1451	0.041626	0.003327	6.47e-36	AP000770.1	0	ncRNA_intronic
TG	rs78221557	11	116515528	A	G	0.03082	0.156066	0.009202	1.63e-64	AP000770.1	0	ncRNA_intronic
TG	rs2187125	11	116517968	T	G	0.1501	0.039122	0.003183	1.01e-34	AP000770.1	0	ncRNA_intronic
TG	rs516226	11	116519655	T	C	0.2217	0.051771	0.003197	5.37e-59	AP000770.1	0	ncRNA_intronic
TG	rs486394	11	116526322	A	C	0.3052	-0.07179	0.002731	2.88e-152	AP000770.1	0	ncRNA_intronic
TG	rs36195057	11	116542247	A	G	0.1292	-0.0234	0.004031	6.43e-09	AP000770.1	13277	intergenic
TG	rs12799449	11	116558525	A	G	0.2247	-0.08106	0.00294	2.67e-167	AP000770.1	29555	intergenic
TG	rs1145210	11	116559002	T	C	0.333	-0.05812	0.002656	3.65e-106	AP000770.1	30032	intergenic
TG	rs11216101	11	116573285	A	G	0.02883	-0.05062	0.007678	4.32e-11	AP000770.1	44315	intergenic
TG	rs11216103	11	116574488	A	G	0.08748	0.193035	0.005148	9.58e-308	BUD13	44397	intergenic
TG	rs141414463	11	116598315	T	C	0.01193	0.221788	0.008221	2.69e-160	BUD13	20570	intergenic
TG	rs11216122	11	116609540	T	G	0.04473	-0.03934	0.005608	2.3e-12	BUD13	9345	intergenic
TG	rs180327	11	116623659	T	C	0.3956	-0.09681	0.002593	3.95e-305	BUD13	0	intronic
TG	rs17519079	11	116629153	A	G	0.05567	-0.03073	0.005011	8.58e-10	BUD13	0	intronic
TG	rs79610135	11	116635951	T	C	0.01988	0.036504	0.006585	2.97e-08	BUD13	0	intronic
TG	rs1268353	11	116639692	T	C	0.331	-0.07403	0.002612	9.2e-177	BUD13	0	intronic
TG	rs113271699	11	116650571	A	C	0.01093	-0.05881	0.010186	7.77e-09	ZNF259	0	intronic
TG	rs75919952	11	116667545	T	C	0.05567	-0.0909	0.005687	1.65e-57	APOA5	4408	intergenic
TG	rs4080140	11	116676590	A	G	0.02485	-0.05882	0.00921	1.69e-10	AP006216.5	7329	intergenic
TG	rs75542613	11	116679155	A	G	0.07157	-0.06079	0.004916	4.05e-35	AP006216.5	4764	intergenic
TG	rs12721041	11	116693871	T	C	0.01292	0.186262	0.009767	4.51e-81	APOA4	0	exonic
TG	rs12721078	11	116699395	A	C	0.04175	-0.07813	0.007065	1.98e-28	APOC3	1026	intergenic
TG	rs2070665	11	116707684	A	G	0.1064	0.177443	0.004762	5.92e-304	APOA1:APOA1-AS	00:00:00	ncRNA_intronic
TG	rs595137	11	116771356	T	C	0.02982	-0.11796	0.008527	1.59e-43	SIK3	0	intronic
TG	rs71480323	11	116771600	A	G	0.1004	-0.04356	0.003793	1.6e-30	SIK3	0	intronic
TG	rs141150227	11	116864990	A	G	0.00994	0.182282	0.010442	3.06e-68	SIK3	0	intronic
TG	rs11216236	11	116889658	T	C	0.04374	0.063948	0.005907	2.58e-27	SIK3	0	intronic
TG	rs140707095	11	116990442	A	G	0.0159	-0.1108	0.010084	4.37e-28	AP000936.5	544	upstream
TG	rs493173	11	117086551	A	G	0.0994	-0.04002	0.003558	2.41e-29	PCSK7	0	intronic
TG	rs111809212	11	117099537	T	C	0.1322	-0.04154	0.003465	4.11e-33	PCSK7	0	intronic
TG	rs2509209	11	117102307	A	G	0.3052	-0.01842	0.0027	8.99e-12	PCSK7	0	intronic
TG	rs187929675	11	117111368	T	C	0.01093	-0.12493	0.010741	2.88e-31	RNF214	0	intronic
TG	rs117117915	11	117113511	T	C	0.02684	-0.05909	0.008666	9.17e-12	RNF214	0	intronic
TG	rs112357006	11	117126493	A	G	0.05368	0.042363	0.0061	3.8e-12	RNF214	0	intronic
TG	rs73010439	11	117132315	T	G	0.1292	-0.04253	0.003824	9.72e-29	RNF214	0	intronic
TG	rs515756	11	117201165	T	G	0.2575	0.015282	0.002757	2.98e-08	CEP164	0	intronic
TG	rs141368429	11	117221862	T	C	0.04672	0.043991	0.005389	3.28e-16	CEP164	0	intronic
TG	rs573455	11	117267884	A	G	0.4642	-0.02561	0.002481	5.8e-25	CEP164	0	exonic
TG	rs4356265	11	117301818	T	C	0.1571	0.023817	0.003816	4.32e-10	DSCAML1	0	intronic
TG	rs17120765	11	117316546	A	G	0.1004	0.025712	0.004184	7.99e-10	DSCAML1	0	intronic
TG	rs61905307	11	117326269	T	C	0.1233	0.021683	0.003565	1.18e-09	DSCAML1	0	intronic
TG	rs117604511	11	117382799	A	C	0.0169	-0.06214	0.008394	1.33e-13	DSCAML1	0	intronic
TG	rs2186762	11	117386067	A	C	0.4871	-0.01412	0.002477	1.2e-08	DSCAML1	0	intronic
TG	rs112953358	11	117575707	T	C	0.007952	0.066496	0.012044	3.37e-08	DSCAML1	0	intronic
TG	rs148118632	11	118399100	A	G	0.02087	0.058622	0.00847	4.47e-12	RP11-770J1.3:TTC36	00:00:00	ncRNA_intronic
TG	rs76895963	12	4384844	T	G	0.02386	0.07855	0.008627	8.64e-20	CCND2-AS1:CCND2	00:00:00	ncRNA_intronic
TG	rs10846378	12	16743434	T	G	0.4324	0.015463	0.002494	5.66e-10	MGST1:LMO3	00:00:00	intronic
TG	rs11045171	12	20470199	A	G	0.1938	0.026483	0.003112	1.72e-17	RP11-284H19.1	44466	intergenic
TG	rs67981690	12	21343886	A	G	0.1421	-0.03193	0.003698	5.93e-18	SLCO1B1	0	intronic
TG	rs2122982	12	57781893	A	G	0.1909	-0.02841	0.002896	1.01e-22	R3HDM2	0	intronic
TG	rs2277315	12	57869582	T	C	0.327	0.019328	0.002658	3.53e-13	ARHGAP9:MARS	00:00:00	exonic
TG	rs113439801	12	62838230	T	C	0.1829	-0.0189	0.003304	1.06e-08	MON2	22366	intergenic
TG	rs7306710	12	66376091	T	C	0.4463	-0.01361	0.00248	4.03e-08	HMGA2	16015	intergenic
TG	rs317688	12	69726850	T	C	0.2684	0.016838	0.002847	3.35e-09	LYZ	15270	intergenic
TG	rs11615982	12	106957718	A	G	0.1789	-0.01798	0.00305	3.7e-09	RP11-144F15.1	0	intronic
TG	rs7977765	12	107205390	A	G	0.2396	-0.01796	0.002909	6.69e-10	RIC8B	0	intronic
TG	rs7970695	12	121423376	A	G	0.4165	0.015045	0.002558	4.04e-09	HNF1A	0	intronic
TG	rs1043771	12	122631481	T	C	0.1918	-0.01932	0.003297	4.58e-09	MLXIP	0	UTR3
TG	rs580063	12	123206340	T	C	0.2097	0.021312	0.003043	2.5e-12	HCAR1	0	intronic
TG	rs1790099	12	123656533	T	C	0.3121	0.015511	0.002725	1.25e-08	MPHOSPH9	0	intronic
TG	rs73216963	12	124034690	T	C	0.0994	-0.02442	0.004203	6.21e-09	MIR3908	13608	intergenic
TG	rs4930731	12	124317416	A	G	0.336	-0.01655	0.00253	6.06e-11	DNAH10	0	intronic
TG	rs11057393	12	124403769	T	C	0.3688	-0.02619	0.002628	2.17e-23	DNAH10:CCDC92	00:00:00	intronic
TG	rs825452	12	124509177	A	G	0.4384	0.026864	0.002538	3.55e-26	FAM101A	0	intronic
TG	rs11057457	12	124605086	T	C	0.2127	-0.01675	0.002986	2.03e-08	FAM101A	0	intronic
TG	rs11057837	12	125311720	T	C	0.1183	0.022716	0.004084	2.66e-08	SCARB1	0	intronic
TG	rs41284816	13	50655989	T	G	0.02584	-0.05116	0.009051	1.58e-08	DLEU2	0	ncRNA_exonic
TG	rs35824953	13	50975876	A	G	0.1083	0.024065	0.004011	1.97e-09	DLEU1	0	NA
TG	rs6492721	13	95258944	T	C	0.335	0.015808	0.002667	3.07e-09	GPR180	0	intronic
TG	rs61966727	13	114492988	T	C	0.3678	-0.01508	0.002537	2.82e-09	TMEM255B	0	intronic
TG	rs7140110	13	114544024	T	C	0.3151	-0.02672	0.002712	6.62e-23	GAS6	0	intronic
TG	rs112740904	13	114631075	T	G	0.1412	0.027572	0.003527	5.39e-15	LINC00565	0	ncRNA_exonic
TG	rs7170463	15	41888918	A	G	0.33	0.016697	0.002678	4.49e-10	RP11-380D11.2	12745	intergenic
TG	rs28364531	15	42701374	T	C	0.02783	0.078619	0.009411	6.6e-17	RP11-164J13.1:CAPN3	00:00:00	ncRNA_intronic
TG	rs62019360	15	43408328	T	C	0.1531	0.022202	0.003485	1.88e-10	EPB42:RPS3AP47	00:00:00	ncRNA_exonic
TG	rs139974673	15	44027885	T	C	0.02584	-0.13758	0.00794	2.92e-67	CATSPER2P1	0	ncRNA_intronic
TG	rs72749499	15	57295579	A	G	0.06262	-0.02957	0.004784	6.38e-10	TCF12	0	intronic
TG	rs1532085	15	58683366	A	G	0.3648	0.016721	0.002542	4.76e-11	ALDH1A2	0	intronic
TG	rs261332	15	58727325	A	G	0.1869	0.024689	0.003037	4.3e-16	ALDH1A2:LIPC:RP11-355N15.1	00:00:00	ncRNA_exonic
TG	rs10851698	15	61947694	T	C	0.2455	0.016109	0.002818	1.09e-08	RP11-507B12.1	0	ncRNA_intronic
TG	rs28583444	15	63357852	T	G	0.2296	0.023304	0.00313	9.66e-14	TPM1	0	intronic
TG	rs62011285	15	63791063	T	C	0.3926	-0.02219	0.002611	1.93e-17	USP3	5729	intergenic
TG	rs1549854	15	66696735	A	C	0.4543	0.014494	0.002476	4.82e-09	MAP2K1	0	intronic
TG	rs4776793	15	66872114	T	C	0.3459	0.015432	0.002589	2.52e-09	RP11-321F6.1	2413	intergenic
TG	rs8025505	15	102067841	T	C	0.2644	0.018782	0.002839	3.68e-11	PCSK6	2435	intergenic
TG	rs6600202	16	2445363	A	G	0.336	0.014622	0.002672	4.43e-08	ABCA17P	0	ncRNA_intronic
TG	rs12928099	16	15150505	A	C	0.2883	-0.02707	0.002714	1.97e-23	PDXDC1	0	intronic
TG	rs151160356	16	15198457	T	C	0.1282	0.020562	0.00366	1.92e-08	PDXDC1:RP11-72I8.1:NPIPP1	00:00:00	ncRNA_exonic
TG	rs3814883	16	29994922	T	C	0.4602	0.014699	0.002478	2.99e-09	TAOK2	0	exonic
TG	rs1549293	16	31141993	T	C	0.3817	-0.01631	0.002586	2.85e-10	KAT8	0	UTR3
TG	rs4785505	16	51186477	A	C	0.4414	-0.01505	0.002543	3.24e-09	SALL1	1198	intergenic
TG	rs11640954	16	56908884	A	G	0.1809	-0.02033	0.003104	5.82e-11	SLC12A3	0	intronic
TG	rs9925265	16	56950210	A	G	0.4473	0.013894	0.002509	3.07e-08	SLC12A3	447	downstream
TG	rs12448528	16	56985555	A	G	0.2127	0.034533	0.002994	8.92e-31	AC012181.1	5621	intergenic
TG	rs12446515	16	56987015	T	C	0.2922	-0.04478	0.002647	3.36e-64	AC012181.1	4161	intergenic
TG	rs9939224	16	57002732	T	G	0.2326	0.040779	0.003043	6.13e-41	CETP	0	intronic
TG	rs56208677	16	57010232	T	C	0.05467	-0.0293	0.004902	2.28e-09	CETP	0	intronic
TG	rs1800777	16	57017319	A	G	0.03976	0.058569	0.006354	3.05e-20	CETP	0	exonic
TG	rs244418	16	69622762	A	G	0.4225	-0.02147	0.002518	1.54e-17	NFAT5	0	intronic
TG	rs936994	16	70442408	T	C	0.4672	0.013783	0.002477	2.62e-08	ST3GAL2	0	intronic
TG	rs2000999	16	72108093	A	G	0.1918	0.02777	0.003169	1.89e-18	TXNL4B:HPR	00:00:00	intronic
TG	rs74986809	16	81527741	T	G	0.1183	0.02525	0.003629	3.47e-12	CMIP	0	intronic
TG	rs2925979	16	81534790	T	C	0.2883	0.032289	0.002698	5.39e-33	CMIP	0	intronic
TG	rs79311290	16	85150163	A	G	0.1133	-0.02304	0.004004	8.69e-09	FAM92B	4048	intergenic
TG	rs11647008	16	88005167	T	C	0.4245	-0.01453	0.002477	4.41e-09	BANP	0	intronic
TG	rs9892862	17	7439014	A	G	0.2376	0.016559	0.002963	2.28e-08	Y_RNA	1398	intergenic
TG	rs28652618	17	17482766	T	C	0.07058	0.039913	0.005199	1.64e-14	PEMT	0	intronic
TG	rs9894492	17	17644405	A	G	0.493	0.024398	0.004416	3.31e-08	RAI1	0	intronic
TG	rs113366589	17	40516616	T	G	0.06759	-0.0252	0.004287	4.13e-09	STAT3	0	intronic
TG	rs591939	17	40698075	A	G	0.2356	-0.02001	0.002861	2.65e-12	RP11-400F19.8	0	ncRNA_intronic
TG	rs62078657	17	41896541	A	G	0.1292	-0.02095	0.00369	1.36e-08	MPP3	0	intronic
TG	rs72836561	17	41926126	T	C	0.03579	0.142438	0.007059	1.57e-90	CD300LG	0	exonic
TG	rs151019121	17	41940512	A	G	0.1918	0.024289	0.003356	4.57e-13	CD300LG	0	UTR3
TG	rs72836588	17	41993873	T	C	0.1431	-0.01905	0.003445	3.2e-08	RP11-527L4.5	0	ncRNA_intronic
TG	rs10775406	17	46197755	A	G	0.2664	-0.01856	0.002906	1.7e-10	SNX11	0	intronic
TG	rs12601955	17	47034420	T	C	0.4493	0.013715	0.002482	3.28e-08	snoU13	304	upstream
TG	rs11079868	17	47357969	A	G	0.4553	0.016153	0.002489	8.53e-11	ZNF652	8598	intergenic
TG	rs1801689	17	64210580	A	C	0.04076	0.058784	0.007276	6.49e-16	APOH	0	exonic
TG	rs16958979	17	64223859	T	C	0.07256	-0.02914	0.004996	5.43e-09	APOH	0	intronic
TG	rs12602912	17	65870073	T	C	0.2147	0.024514	0.003125	4.36e-15	BPTF	0	intronic
TG	rs4789169	17	73324876	A	G	0.2624	-0.01766	0.002967	2.62e-09	GRB2	0	intronic
TG	rs4969179	17	76391454	T	G	0.3777	0.017199	0.002532	1.1e-11	PGS1	0	intronic
TG	rs6506033	18	289209	T	C	0.08946	-0.02765	0.004806	8.76e-09	RP11-705O1.8	18930	intergenic
TG	rs867939	18	19911690	A	G	0.4185	-0.01382	0.002506	3.48e-08	RP11-535A5.1	16118	intergenic
TG	rs12964689	18	21116998	A	G	0.4573	0.016791	0.002477	1.21e-11	NPC1	0	intronic
TG	rs1457489	18	57861961	A	G	0.2684	0.017199	0.002796	7.73e-10	RP11-795H16.2	1826	intergenic
TG	rs8105787	19	7207475	T	C	0.2465	-0.01774	0.002826	3.43e-10	INSR	0	intronic
TG	rs3890483	19	7220596	T	G	0.4404	0.017753	0.002495	1.12e-12	INSR	0	intronic
TG	rs4804833	19	7970635	A	G	0.4026	0.014872	0.002549	5.37e-09	MAP2K7	0	intronic
TG	rs147441807	19	8204620	A	G	0.01292	-0.0588	0.010474	1.98e-08	FBN3	0	intronic
TG	rs4044548	19	8395741	T	C	0.2356	0.019504	0.002943	3.4e-11	KANK3	0	intronic
TG	rs111500536	19	8425558	A	G	0.06461	-0.04325	0.005431	1.66e-15	ANGPTL4	2614	intergenic
TG	rs116843064	19	8429323	A	G	0.02584	-0.20546	0.008958	1.99e-116	ANGPTL4	0	exonic
TG	rs12976739	19	8461663	A	G	0.4215	-0.01865	0.002537	1.94e-13	RAB11B	0	intronic
TG	rs4804311	19	8615589	A	G	0.1123	0.039059	0.004509	4.64e-18	MYO1F	0	intronic
TG	rs12984037	19	11267757	T	C	0.4344	-0.01375	0.002516	4.62e-08	SPC24	1272	intergenic
TG	rs12461028	19	11297855	A	C	0.06759	0.025497	0.004447	9.86e-09	KANK2	0	intronic
TG	rs7249669	19	11302904	A	G	0.02584	0.036636	0.006474	1.53e-08	KANK2	0	intronic
TG	rs116962777	19	19130056	A	G	0.01491	-0.0599	0.009118	5.07e-11	SUGP2	0	intronic
TG	rs58542926	19	19379549	T	C	0.06759	-0.09637	0.004692	9.63e-94	AC138430.4:TM6SF2	00:00:00	exonic
TG	rs188247550	19	19396616	T	C	0.01292	-0.12296	0.010821	6.36e-30	SUGP1	0	intronic
TG	rs8110266	19	19723883	T	C	0.4354	0.015395	0.002522	1.03e-09	PBX4	0	intronic
TG	rs73024215	19	33784657	T	C	0.06362	-0.03284	0.004792	7.22e-12	CTD-2540B15.11:CEBPA	261 days, 21:02:00	intergenic
TG	rs4805881	19	33896432	A	C	0.334	0.018444	0.002627	2.19e-12	PEPD	0	intronic
TG	rs41523449	19	35537706	A	G	0.159	0.022955	0.003337	6.05e-12	HPN	0	intronic
TG	rs62117205	19	45255266	T	C	0.05666	-0.03808	0.004791	1.88e-15	BCL3	0	intronic
TG	rs28399635	19	45323243	A	G	0.1849	0.028355	0.00321	1.02e-18	BCAM	0	UTR3
TG	rs11668738	19	45347561	T	G	0.1392	0.019027	0.00334	1.23e-08	PVRL2	1870	intergenic
TG	rs11669338	19	45382984	T	G	0.07455	0.039122	0.004262	4.33e-20	PVRL2	0	intronic
TG	rs1160983	19	45397229	A	G	0.02982	0.101806	0.007282	2.03e-44	TOMM40	0	exonic
TG	rs1160984	19	45403924	T	C	0.06064	-0.03668	0.005291	4.17e-12	TOMM40	0	intronic
TG	rs405697	19	45404691	A	G	0.2654	-0.03911	0.002766	2.23e-45	TOMM40	0	UTR3
TG	rs141864196	19	45405499	A	G	0.02883	-0.04464	0.00768	6.15e-09	TOMM40	0	UTR3
TG	rs483082	19	45416178	T	G	0.2187	0.070356	0.002913	6.68e-129	APOC1	1325	intergenic
TG	rs1064725	19	45422561	T	G	0.05368	0.045837	0.006272	2.71e-13	APOC1	0	UTR3
TG	rs144311893	19	45423944	T	C	0.01491	0.106847	0.008398	4.44e-37	APOC1	1337	intergenic
TG	rs8106813	19	45431658	A	G	0.4861	-0.04639	0.002479	3.75e-78	APOC1P1	0	ncRNA_intronic
TG	rs114533385	19	45436753	T	C	0.008946	0.081245	0.011754	4.78e-12	APOC1P1	2109	intergenic
TG	rs874743	19	45513236	A	G	0.02485	0.055814	0.008779	2.04e-10	RELB	0	intronic
TG	rs838133	19	49259529	A	G	0.4254	0.023499	0.002488	3.62e-21	FGF21	0	exonic
TG	rs142385484	19	50016759	T	C	0.1471	-0.02135	0.003492	9.66e-10	FCGRT	0	intronic
TG	rs12610709	19	56102362	A	G	0.164	0.024217	0.003288	1.76e-13	FIZ1	383	downstream
TG	rs149142833	20	32188142	T	C	0.1809	0.018762	0.003413	3.87e-08	CBFA2T2	0	UTR5
TG	rs2207132	20	39142516	A	G	0.04076	0.058416	0.006946	4.08e-17	SNORD112	96929	intergenic
TG	rs6129629	20	39185278	A	G	0.2893	-0.01443	0.002643	4.76e-08	MAFB	129209	intergenic
TG	rs6102309	20	39856080	A	C	0.2972	-0.01485	0.002687	3.3e-08	ZHX3	0	intronic
TG	rs2206449	20	44230292	A	C	0.4245	0.015327	0.00252	1.2e-09	WFDC9	6285	intergenic
TG	rs11086985	20	44532255	A	G	0.3738	-0.01565	0.002596	1.67e-09	PLTP	0	intronic
TG	rs6073958	20	44551855	T	C	0.2207	-0.04849	0.003107	6.6e-55	PLTP	11060	intergenic
TG	rs538464775	20	44595252	T	C	0.01392	-0.05584	0.009999	2.34e-08	ZNF335	0	intronic
TG	rs56050009	20	44726686	T	C	0.1849	0.019302	0.003106	5.18e-10	RPL13P2	1470	intergenic
TG	rs4809604	20	45550489	T	G	0.4374	-0.01429	0.002504	1.16e-08	EYA2	0	intronic
TG	rs6063046	20	45596378	A	G	0.2644	0.018569	0.002748	1.41e-11	EYA2	0	intronic
TG	rs2426439	20	50999627	T	C	0.3628	-0.01452	0.002569	1.58e-08	RP4-723E3.1	0	ncRNA_intronic
TG	rs7274718	20	56113783	A	G	0.3897	0.015264	0.002527	1.53e-09	CTCFL	13074	intergenic
TG	rs8126001	20	62711459	T	C	0.4821	-0.02009	0.002479	5.24e-16	OPRL1	66	upstream
TG	rs4820325	22	38599978	A	G	0.4245	0.020986	0.002512	6.56e-17	PLA2G6:MAFF	00:00:00	intronic
TG	rs763121	22	38879940	A	G	0.3598	-0.01454	0.002611	2.53e-08	DDX17	0	UTR3
TG	rs738408	22	44324730	T	C	0.2256	-0.01804	0.00301	2.06e-09	PNPLA3	0	exonic
TG	rs9626814	22	46637254	A	G	0.1213	0.023041	0.003936	4.79e-09	PPARA	0	UTR3
BMI	rs72634826	1	1601052	A	G	0.2525	-0.02151	0.002377	1.46e-19	SLC35E2B	0	intronic
BMI	rs2803316	1	1865298	A	G	0.4642	-0.01411	0.001706	1.33e-16	C1orf222	0	intronic
BMI	rs7535528	1	2444414	A	G	0.3867	-0.01547	0.001821	2e-17	PANK4	0	exonic
BMI	rs6577584	1	6715390	T	G	0.3718	-0.01142	0.00179	1.78e-10	DNAJC11	0	intronic
BMI	rs1891215	1	7727854	T	C	0.4284	-0.01075	0.001702	2.72e-10	CAMTA1	0	intronic
BMI	rs11121210	1	8708529	T	C	0.4066	-0.01136	0.001786	2.02e-10	RERE	0	intronic
BMI	rs284262	1	10743363	T	C	0.4414	0.010568	0.001757	1.8e-09	CASZ1	0	intronic
BMI	rs10779751	1	11284336	A	G	0.2763	0.013128	0.001786	1.96e-13	MTOR	0	intronic
BMI	rs1318408	1	11925781	A	G	0.0825	-0.01403	0.002505	2.12e-08	NPPB	6792	intergenic
BMI	rs3766160	1	15808872	A	G	0.2376	-0.01143	0.001911	2.16e-09	CELA2B	0	exonic
BMI	rs78886584	1	16859325	A	G	0.4632	-0.01151	0.002064	2.45e-08	U1	1055	intergenic
BMI	rs761423	1	17301672	T	C	0.4443	0.0105	0.001703	7e-10	MFAP2	0	intronic
BMI	rs61740466	1	19934900	A	G	0.2286	-0.01519	0.002436	4.5e-10	MINOS1-NBL1:MINOS1:RPS14P3	00:00:00	ncRNA_exonic
BMI	rs2235549	1	23391775	T	G	0.174	-0.01803	0.002304	5.01e-15	KDM1A:RP1-184J9.2	00:00:00	ncRNA_intronic
BMI	rs4295917	1	32173360	A	G	0.3499	0.012219	0.001797	1.06e-11	COL16A1	3439	intergenic
BMI	rs12022461	1	33232525	A	G	0.1849	-0.01705	0.002273	6.21e-14	KIAA1522	0	intronic
BMI	rs4653017	1	33776728	T	C	0.3579	0.011928	0.001804	3.79e-11	A3GALT2:RP11-415J8.3	00:00:00	ncRNA_intronic
BMI	rs7512146	1	34283008	T	G	0.497	-0.00955	0.001701	2.02e-08	CSMD2	0	intronic
BMI	rs12031634	1	34584393	A	G	0.2634	-0.01322	0.002274	6.06e-09	CSMD2	0	intronic
BMI	rs11577094	1	38026600	T	C	0.05467	0.018092	0.002995	1.53e-09	DNALI1	0	intronic
BMI	rs112646560	1	39560250	T	C	0.2068	0.020241	0.002526	1.11e-15	MACF1	0	intronic
BMI	rs61743745	1	40036944	A	G	0.02485	-0.03566	0.006151	6.73e-09	PABPC4:RP11-69E11.8	00:00:00	exonic
BMI	rs7523668	1	42408159	A	G	0.4473	-0.01042	0.001708	1.04e-09	HIVEP3	0	NA
BMI	rs116792274	1	46165539	T	C	0.02883	-0.03635	0.005468	2.97e-11	IPP	0	UTR3
BMI	rs1707322	1	46505147	A	G	0.2664	-0.01271	0.001723	1.59e-13	PIK3R3	664	downstream
BMI	rs2984618	1	47690438	T	G	0.3946	0.016353	0.001613	3.69e-24	TAL1	0	intronic
BMI	rs657452	1	49589847	A	G	0.3748	0.01911	0.00164	2.23e-31	AGBL4:RP11-141A19.1	00:00:00	ncRNA_intronic
BMI	rs12024093	1	50628851	A	G	0.1889	0.012204	0.001983	7.51e-10	ELAVL4	0	intronic
BMI	rs4926853	1	50709222	A	G	0.338	0.010829	0.001713	2.58e-10	RP11-567C20.3	20422	intergenic
BMI	rs3766430	1	54730651	T	C	0.4095	-0.01123	0.00161	3.05e-12	SSBP3	0	intronic
BMI	rs17114036	1	56962821	A	G	0.1213	-0.01522	0.00271	1.95e-08	PPAP2B	0	intronic
BMI	rs77406820	1	57833297	T	C	0.1064	0.020826	0.003416	1.09e-09	DAB1	0	intronic
BMI	rs991191	1	62521305	T	C	0.3777	0.01273	0.001731	1.92e-13	INADL	0	intronic
BMI	rs12140153	1	62579891	T	G	0.0666	-0.03628	0.003587	4.72e-24	INADL	0	exonic
BMI	rs4915604	1	62668694	A	G	0.3926	-0.00974	0.00172	1.48e-08	L1TD1	0	intronic
BMI	rs11208660	1	65983626	T	C	0.07853	0.019926	0.003068	8.34e-11	LEPR	0	intronic
BMI	rs2503185	1	66461401	A	G	0.4702	0.013122	0.001699	1.13e-14	PDE4B	0	intronic
BMI	rs2821278	1	72509683	T	C	0.175	-0.0118	0.002007	4.09e-09	NEGR1	0	intronic
BMI	rs12134600	1	72635996	A	C	0.1223	0.014827	0.002421	9.07e-10	NEGR1	0	intronic
BMI	rs1460943	1	72813129	T	C	0.3588	0.026004	0.001657	1.62e-55	RPL31P12	45616	intergenic
BMI	rs782226	1	72976932	A	C	0.2087	-0.01202	0.002191	4.17e-08	RNU6-1246P	206413	intergenic
BMI	rs3895907	1	75006027	A	G	0.4513	0.019589	0.001622	1.36e-33	FPGT-TNNI3K:TNNI3K	00:00:00	intronic
BMI	rs12029405	1	75031110	T	C	0.4891	0.011203	0.001602	2.71e-12	C1orf173	2684	intergenic
BMI	rs1883776	1	77421888	A	G	0.06362	0.015777	0.00285	3.09e-08	ST6GALNAC5	0	intronic
BMI	rs17378915	1	77804242	A	G	0.1471	-0.01731	0.002099	1.67e-16	AK5	0	intronic
BMI	rs7514041	1	77964269	A	G	0.3439	-0.01471	0.001784	1.63e-16	AK5	0	intronic
BMI	rs116202774	1	78008499	A	C	0.00994	0.046716	0.008127	9.01e-09	AK5	0	intronic
BMI	rs12085547	1	78295506	A	G	0.2783	0.0129	0.00188	6.73e-12	FAM73A	0	intronic
BMI	rs34517439	1	78450517	A	C	0.09145	0.041627	0.003214	2.25e-38	DNAJB4:GIPC2	00:00:00	intronic
BMI	rs11162405	1	78469660	A	G	0.4523	0.014234	0.00163	2.52e-18	DNAJB4:GIPC2	00:00:00	intronic
BMI	rs7524877	1	78615645	A	G	0.4433	-0.01112	0.001634	1.03e-11	GIPC2	11511	intergenic
BMI	rs36022843	1	78713611	T	C	0.01093	-0.04285	0.007721	2.87e-08	RP11-183M13.1	0	ncRNA_intronic
BMI	rs12742293	1	78855358	T	G	0.2744	0.011323	0.001855	1.02e-09	PTGFR	0	intronic
BMI	rs6697039	1	80812211	A	G	0.3062	0.012128	0.001852	5.79e-11	AL606519.1	17037	intergenic
BMI	rs284227	1	82379446	T	C	0.2694	-0.01346	0.001798	7.02e-14	LPHN2	0	intronic
BMI	rs10922911	1	91205831	T	C	0.4016	0.010171	0.00175	6.18e-09	BARHL2	23036	intergenic
BMI	rs6690764	1	92976590	A	G	0.1928	-0.01517	0.002183	3.72e-12	EVI5	0	UTR3
BMI	rs11165468	1	96160850	T	C	0.4105	-0.00955	0.001646	6.61e-09	RP11-286B14.1	0	ncRNA_intronic
BMI	rs114495530	1	96282449	A	G	0.02386	0.038371	0.00645	2.7e-09	RP11-286B14.1	34550	intergenic
BMI	rs1361739	1	96289734	A	G	0.2952	-0.01501	0.001824	1.85e-16	RP11-286B14.1	41835	intergenic
BMI	rs114023771	1	96428245	A	G	0.02187	0.03954	0.006885	9.33e-09	RP11-147C23.1	0	NA
BMI	rs12130426	1	96603035	T	C	0.4245	0.011476	0.001621	1.43e-12	RNU1-130P	88421	intergenic
BMI	rs1967768	1	96894180	T	C	0.07058	0.026559	0.004157	1.67e-10	UBE2WP1	9690	intergenic
BMI	rs11165643	1	96924097	T	C	0.4175	0.01847	0.001623	5.34e-30	EEF1A1P11	10222	intergenic
BMI	rs12037224	1	96964159	A	C	0.07853	0.020162	0.002718	1.18e-13	EEF1A1P11	50284	intergenic
BMI	rs995258	1	97431052	A	C	0.4284	0.013937	0.00171	3.6e-16	AL592205.2	29832	intergenic
BMI	rs2811219	1	98026801	A	G	0.2326	-0.01131	0.001997	1.48e-08	DPYD	0	intronic
BMI	rs75641275	1	98327133	A	C	0.1421	-0.02166	0.002971	3.13e-13	DPYD	0	intronic
BMI	rs1730859	1	107617707	A	G	0.3211	-0.01182	0.00168	1.98e-12	PRMT6	15790	intergenic
BMI	rs11185092	1	107886278	A	G	0.2117	-0.01269	0.002045	5.53e-10	NTNG1	0	intronic
BMI	rs1444041	1	107990214	A	G	0.3082	-0.01257	0.001863	1.55e-11	NTNG1	0	intronic
BMI	rs407102	1	109846278	T	C	0.3012	-0.01055	0.001741	1.36e-09	MYBPHL	0	intronic
BMI	rs7550711	1	110082886	T	C	0.02982	0.063798	0.004928	2.45e-38	GPR61:RP5-1160K1.8	00:00:00	ncRNA_intronic
BMI	rs78985438	1	111312967	A	C	0.05467	0.025579	0.004587	2.45e-08	Y_RNA	5838	intergenic
BMI	rs1546924	1	112273485	T	C	0.4801	0.013761	0.001613	1.46e-17	FAM212B	0	intronic
BMI	rs3128365	1	112841203	A	G	0.3161	0.010116	0.001826	3.01e-08	RP5-965F6.2	0	ncRNA_intronic
BMI	rs6537844	1	115289295	A	G	0.3767	-0.0101	0.00175	7.9e-09	CSDE1	0	UTR5
BMI	rs7534091	1	118864616	A	G	0.2575	-0.01159	0.001784	8.12e-11	RNA5SP56	57503	intergenic
BMI	rs10923724	1	119546842	T	C	0.4344	-0.01269	0.001611	3.39e-15	RP4-712E4.2	2813	intergenic
BMI	rs74887628	1	147032779	A	G	0.02783	0.031568	0.005703	3.11e-08	BCL9	0	intronic
BMI	rs12733421	1	150616117	T	C	0.06064	0.01938	0.003442	1.81e-08	GOLPH3L	2583	intergenic
BMI	rs4357530	1	151103153	A	G	0.2982	-0.01327	0.001696	5.16e-15	RP11-68I18.10	0	ncRNA_exonic
BMI	rs905938	1	154991389	T	C	0.2465	-0.01326	0.001788	1.18e-13	DCST2	0	intronic
BMI	rs4276913	1	155131673	A	G	0.4046	0.009457	0.001725	4.22e-08	KRTCAP2	10210	intergenic
BMI	rs11577179	1	155983710	A	G	0.3936	-0.01161	0.00165	1.95e-12	SSR2	0	intronic
BMI	rs61813324	1	156049877	T	C	0.1302	0.030992	0.003057	3.76e-24	MEX3A	0	intronic
BMI	rs76102184	1	156171486	T	C	0.01491	0.056194	0.006885	3.32e-16	SLC25A44	0	intronic
BMI	rs4414033	1	156406853	A	G	0.3787	0.012454	0.001743	8.92e-13	C1orf61	6359	intergenic
BMI	rs6685228	1	156486009	A	G	0.1511	0.012671	0.002248	1.74e-08	RP11-284F21.8	4535	intergenic
BMI	rs12747719	1	156497138	T	C	0.2406	0.01377	0.002406	1.05e-08	IQGAP3	0	intronic
BMI	rs10733051	1	167280354	A	G	0.4871	0.009294	0.001614	8.43e-09	POU2F1	0	intronic
BMI	rs34720381	1	171455322	T	C	0.07853	0.024557	0.003627	1.28e-11	PRRC2C	0	intronic
BMI	rs77154778	1	173741071	A	G	0.02286	-0.04269	0.007037	1.3e-09	KLHL20	0	intronic
BMI	rs61828641	1	174321997	A	G	0.1083	0.023533	0.003309	1.15e-12	RABGAP1L	0	intronic
BMI	rs10489261	1	174440683	T	C	0.07952	-0.01793	0.003272	4.29e-08	RABGAP1L	0	intronic
BMI	rs6691857	1	174885129	T	C	0.0338	-0.0338	0.00493	7.01e-12	RABGAP1L	0	intronic
BMI	rs10913118	1	175954755	A	C	0.329	-0.01006	0.001723	5.27e-09	RFWD2	0	intronic
BMI	rs11581304	1	177383443	T	C	0.09443	-0.01604	0.002892	2.93e-08	RP1-35C21.2	0	ncRNA_intronic
BMI	rs3922649	1	177766616	A	G	0.4483	0.012515	0.001608	7.21e-15	RP11-63B19.1	87150	intergenic
BMI	rs72717429	1	177769090	A	G	0.01789	-0.04416	0.006141	6.38e-13	RP11-63B19.1	89624	intergenic
BMI	rs10489881	1	177839612	T	G	0.2724	0.011994	0.001834	6.14e-11	SEC16B	53478	intergenic
BMI	rs943764	1	177842162	A	G	0.4443	-0.01622	0.001616	1.07e-23	SEC16B	50928	intergenic
BMI	rs543874	1	177889480	A	G	0.1869	-0.04581	0.001928	9.05e-125	SEC16B	3610	intergenic
BMI	rs144662465	1	177894030	A	G	0.0159	-0.04953	0.008911	2.72e-08	SEC16B	0	intergenic
BMI	rs3828137	1	177920754	A	G	0.4085	-0.01607	0.001636	9.05e-23	SEC16B:RP4-798P15.3	00:00:00	ncRNA_intronic
BMI	rs7531837	1	177980220	T	C	0.2903	-0.01621	0.001809	3.17e-19	RP4-798P15.3:RP11-568K15.1	00:00:00	ncRNA_intronic
BMI	rs10797987	1	184651822	T	C	0.4751	-0.0123	0.002065	2.56e-09	SNORD112	4680	intergenic
BMI	rs1884447	1	185021410	A	G	0.4006	-0.01168	0.0021	2.62e-08	RNF2	0	intronic
BMI	rs10920678	1	190239907	A	G	0.4264	0.014845	0.00162	5.11e-20	BRINP3:RP11-547I7.1	00:00:00	ncRNA_intronic
BMI	rs814953	1	190522976	T	G	0.1123	0.013581	0.002303	3.69e-09	RP11-161I10.1	59548	intergenic
BMI	rs2489676	1	190804630	T	G	0.4583	-0.00938	0.001708	4.02e-08	RP11-463J7.2	33841	intergenic
BMI	rs12141968	1	195039047	A	G	0.3668	-0.01283	0.001779	5.56e-13	AL357932.1	56763	intergenic
BMI	rs1999981	1	195088871	T	G	0.4483	0.009921	0.001715	7.26e-09	AL357932.1	6939	intergenic
BMI	rs6676084	1	197094030	T	C	0.328	-0.01154	0.001719	1.89e-11	ASPM	0	exonic
BMI	rs6702421	1	197559324	T	C	0.2097	0.011469	0.002002	1.01e-08	DENND1B	0	intronic
BMI	rs8024	1	201845575	A	C	0.3012	0.023	0.001819	1.24e-36	IPO9	0	UTR3
BMI	rs9077	1	202116238	A	G	0.3459	-0.01358	0.001935	2.23e-12	PTPN7	0	UTR3
BMI	rs4971212	1	203491392	T	G	0.1759	-0.01619	0.002531	1.57e-10	OPTC	13399	intergenic
BMI	rs823075	1	205774897	T	C	0.3966	-0.00951	0.001719	3.21e-08	SLC41A1	0	intronic
BMI	rs4844686	1	208701114	T	C	0.4503	-0.00954	0.00171	2.42e-08	RP11-565N2.1	79330	intergenic
BMI	rs7526754	1	209233764	T	C	0.3688	-0.01126	0.001767	1.91e-10	RP5-1051D14.1	85111	intergenic
BMI	rs17014375	1	209543560	T	G	0.1402	-0.01605	0.002516	1.78e-10	RP11-372M18.2	0	ncRNA_intronic
BMI	rs6661316	1	210095527	T	C	0.4284	0.01205	0.001627	1.32e-13	SYT14	16010	intergenic
BMI	rs12133371	1	210284074	A	G	0.07952	-0.01052	0.001864	1.68e-08	SYT14	0	intronic
BMI	rs11118308	1	219633869	A	G	0.496	0.010394	0.001611	1.1e-10	RP11-95P13.1	17884	intergenic
BMI	rs10915840	1	225668524	A	G	0.2803	-0.01041	0.001893	3.83e-08	ENAH	6012	intergenic
BMI	rs4653942	1	228505204	A	G	0.1869	-0.01116	0.001975	1.62e-08	OBSCN	0	exonic
BMI	rs11122456	1	230305966	A	G	0.3907	0.011808	0.002109	2.16e-08	GALNT2	0	intronic
BMI	rs2491864	1	242986063	A	G	0.1948	0.013364	0.002066	9.81e-11	RSL24D1P4	49657	intergenic
BMI	rs12042959	1	243533273	A	G	0.1292	0.015378	0.002473	5.02e-10	SDCCAG8	0	intronic
BMI	rs946824	1	243684019	T	C	0.1382	0.019257	0.002481	8.31e-15	AKT3	0	intronic
BMI	rs6548221	2	295255	A	G	0.2356	0.013583	0.001913	1.25e-12	AC079779.4	0	ncRNA_intronic
BMI	rs6740249	2	355800	T	C	0.4901	0.012307	0.001698	4.26e-13	AC079779.6	13681	intergenic
BMI	rs62106258	2	417167	T	C	0.04374	0.097394	0.004897	5.01e-88	AC105393.1	281	downstream
BMI	rs2685230	2	437664	A	G	0.3469	-0.01601	0.001663	5.98e-22	AC105393.2	15360	intergenic
BMI	rs2724862	2	477100	A	G	0.1859	0.016209	0.002644	8.74e-10	AC093326.1	13843	intergenic
BMI	rs13411762	2	554109	T	C	0.08052	-0.03246	0.00308	5.72e-26	AC093326.3	4094	intergenic
BMI	rs10208700	2	597626	A	G	0.3897	-0.01437	0.00209	6.13e-12	AC093326.3	19480	intergenic
BMI	rs6710140	2	621006	T	C	0.339	0.018955	0.00181	1.14e-25	AC093326.3	42860	intergenic
BMI	rs13021737	2	632348	A	G	0.174	-0.06014	0.002207	2.01e-163	TMEM18	34986	intergenic
BMI	rs12999373	2	663483	A	G	0.2843	-0.02135	0.001893	1.6e-29	TMEM18	3851	intergenic
BMI	rs75275918	2	688856	A	G	0.01988	-0.05378	0.006758	1.73e-15	AC092159.2	0	ncRNA_intronic
BMI	rs10208465	2	710539	T	C	0.1163	0.016785	0.0024	2.7e-12	AC092159.2	13167	intergenic
BMI	rs6759670	2	950291	A	C	0.2614	-0.01157	0.001867	5.74e-10	SNTG2	0	intronic
BMI	rs3922853	2	5830599	A	C	0.172	0.013178	0.002299	9.94e-09	AC107057.2:AC108025.2	00:00:00	ncRNA_intronic
BMI	rs10929925	2	6155557	A	C	0.4831	-0.01428	0.001633	2.19e-18	LINC01105	14149	intergenic
BMI	rs11902450	2	12845368	T	C	0.1004	0.016739	0.002766	1.42e-09	RP11-333O1.1	10172	intergenic
BMI	rs11677500	2	24846815	A	G	0.4533	-0.00973	0.001611	1.54e-09	NCOA1	0	intronic
BMI	rs1550116	2	25022598	A	G	0.1461	-0.0198	0.002314	1.18e-17	CENPO	0	exonic
BMI	rs11691159	2	25045195	T	C	0.1272	-0.02148	0.003073	2.75e-12	CENPO:ADCY3	00:00:00	UTR3
BMI	rs11676272	2	25141538	A	G	0.4642	-0.03344	0.001659	2.3e-90	ADCY3	0	exonic
BMI	rs1561288	2	25369002	T	C	0.2565	-0.02053	0.002042	8.79e-24	EFR3B	0	UTR3
BMI	rs6734859	2	25379908	T	C	0.1252	-0.01844	0.002698	8.14e-12	RP11-509E16.1	154	upstream
BMI	rs3754861	2	25393722	A	C	0.07853	0.022399	0.003822	4.61e-09	POMC	1949	intergenic
BMI	rs752208	2	25455389	A	G	0.2286	0.019889	0.002512	2.42e-15	DNMT3A	455	downstream
BMI	rs5005988	2	25479568	T	C	0.1441	-0.01787	0.00301	2.91e-09	DNMT3A	0	intronic
BMI	rs4517932	2	25552070	T	C	0.4274	-0.01041	0.001615	1.17e-10	DNMT3A	0	intronic
BMI	rs183677610	2	25628202	T	G	0.01988	-0.0404	0.007319	3.4e-08	DTNB	0	intronic
BMI	rs12468863	2	26940294	T	C	0.495	-0.01489	0.001602	1.52e-20	KCNK3	0	intronic
BMI	rs1260326	2	27730940	T	C	0.4105	-0.01459	0.001648	8.4e-19	GCKR	0	exonic
BMI	rs2141371	2	27860258	A	G	0.3062	-0.01256	0.001762	1.02e-12	GPN1	0	intronic
BMI	rs7567655	2	28273595	A	G	0.0497	-0.02536	0.004371	6.6e-09	BRE	0	intronic
BMI	rs4372836	2	28973883	T	C	0.2922	0.012559	0.001708	1.94e-13	PPP1CB	622	upstream
BMI	rs17327461	2	35512183	T	C	0.4404	0.011995	0.001611	9.49e-14	AC013442.1	67512	intergenic
BMI	rs3770890	2	36657992	T	G	0.0169	-0.0275	0.005006	3.93e-08	CRIM1	0	intronic
BMI	rs3770799	2	36788616	A	G	0.3907	-0.01095	0.001765	5.48e-10	FEZ2	0	intronic
BMI	rs10185199	2	40282202	A	G	0.2793	-0.01327	0.001894	2.42e-12	SLC8A1-AS1	0	ncRNA_intronic
BMI	rs7420811	2	41508299	A	G	0.4493	0.009796	0.001702	8.68e-09	HNRNPA1P57	123603	intergenic
BMI	rs12712767	2	41703383	A	G	0.3738	0.011557	0.001763	5.5e-11	AC010739.1	120142	intergenic
BMI	rs698822	2	44720752	A	G	0.09543	-0.01704	0.00296	8.55e-09	CAMKMT	0	intronic
BMI	rs698838	2	44738763	T	C	0.3787	0.012192	0.001769	5.53e-12	CAMKMT	0	intronic
BMI	rs1080871	2	46854708	A	G	0.4304	0.012251	0.002075	3.52e-09	CRIPT	1826	intergenic
BMI	rs17035438	2	46878616	A	G	0.07753	0.018418	0.002853	1.08e-10	CRIPT	25734	intergenic
BMI	rs36071056	2	47020976	T	C	0.3181	-0.01704	0.002169	4.06e-15	RP11-333I13.1	13591	intergenic
BMI	rs7561278	2	48954905	T	C	0.2326	0.015984	0.002009	1.76e-15	STON1-GTF2A1L:GTF2A1L:LHCGR	00:00:00	intronic
BMI	rs930295	2	50233352	A	C	0.165	0.020814	0.002349	7.84e-19	NRXN1	0	intronic
BMI	rs4971552	2	50302978	A	G	0.4861	0.009995	0.001698	3.92e-09	NRXN1	0	intronic
BMI	rs1520455	2	50692168	T	C	0.3847	-0.01391	0.001759	2.67e-15	NRXN1	0	intronic
BMI	rs59428052	2	53861389	A	G	0.1839	0.017075	0.002885	3.25e-09	GPR75-ASB3	0	intronic
BMI	rs6760379	2	55279536	T	C	0.2763	0.016822	0.002243	6.4e-14	RTN4	0	intronic
BMI	rs13432055	2	56603985	T	C	0.2584	-0.01135	0.001769	1.4e-10	RP11-482H16.1:CCDC85A	00:00:00	ncRNA_intronic
BMI	rs1106090	2	58068741	A	G	0.3867	-0.01267	0.001656	2.01e-14	VRK2	66044	intergenic
BMI	rs12713384	2	58623301	A	G	0.2763	0.012565	0.001941	9.53e-11	LINC01122	31632	intergenic
BMI	rs12612428	2	58828431	T	C	0.1352	-0.01921	0.002402	1.29e-15	LINC01122	0	ncRNA_intronic
BMI	rs4671328	2	58935282	T	G	0.4304	0.020979	0.001707	9.92e-35	LINC01122	0	ncRNA_intronic
BMI	rs17049738	2	59026222	A	C	0.07654	0.026721	0.003291	4.64e-16	LINC01122	0	ncRNA_intronic
BMI	rs2862733	2	59041432	T	C	0.4443	-0.01118	0.001717	7.56e-11	LINC01122	0	ncRNA_intronic
BMI	rs1861100	2	59133513	T	C	0.2525	-0.01271	0.001923	3.87e-11	LINC01122	0	ncRNA_intronic
BMI	rs17049820	2	59139507	T	C	0.1004	0.01857	0.002647	2.28e-12	LINC01122	0	ncRNA_intronic
BMI	rs13002470	2	59185112	A	G	0.08946	-0.02224	0.003434	9.44e-11	LINC01122	0	ncRNA_intronic
BMI	rs6545714	2	59307725	A	G	0.3817	-0.01922	0.001642	1.24e-31	LINC01122	16823	intergenic
BMI	rs12713401	2	59740131	T	C	0.4254	0.009825	0.001722	1.15e-08	RP11-444A22.1:AC007131.2	00:00:00	ncRNA_intronic
BMI	rs2539672	2	59877551	T	C	0.2117	0.012075	0.002052	3.99e-09	RP11-444A22.1:AC007131.2	00:00:00	ncRNA_intronic
BMI	rs12476772	2	60203917	A	C	0.325	0.012078	0.001791	1.52e-11	RP11-444A22.1	0	ncRNA_intronic
BMI	rs1861151	2	60284614	T	C	0.2227	0.014439	0.002052	1.97e-12	RP11-444A22.1	0	ncRNA_intronic
BMI	rs191692	2	60461578	A	G	0.4085	-0.00978	0.001743	2.05e-08	AC007381.3	116151	intergenic
BMI	rs1011407	2	60665768	A	G	0.1262	0.01745	0.002694	9.29e-11	BCL11A	12533	intergenic
BMI	rs2195086	2	60814466	T	G	0.1421	-0.01347	0.002269	2.88e-09	BCL11A	33763	intergenic
BMI	rs11688816	2	63053048	A	G	0.4682	-0.01253	0.001602	5.39e-15	EHBP1	0	intronic
BMI	rs2861685	2	67837553	T	C	0.4036	0.017597	0.002096	4.6e-17	AC010987.5	0	ncRNA_intronic
BMI	rs6546496	2	69527060	T	C	0.4066	0.010375	0.001737	2.33e-09	GFPT1	19844	intergenic
BMI	rs934515	2	79482643	A	G	0.1193	0.018196	0.002635	4.99e-12	CTNNA2	0	intronic
BMI	rs11681570	2	81851452	T	G	0.3101	0.011222	0.001803	4.82e-10	AC013262.1	42148	intergenic
BMI	rs12714199	2	86812549	T	C	0.4026	-0.01398	0.001743	1.06e-15	CHMP3:RNF103-CHMP3:AC015971.2	00:00:00	ncRNA_intronic
BMI	rs12622653	2	99546355	A	G	0.2276	-0.01124	0.002014	2.41e-08	KIAA1211L	0	intronic
BMI	rs4303732	2	100830040	T	C	0.3907	0.016996	0.001743	1.79e-22	LINC01104	0	ncRNA_intronic
BMI	rs12467104	2	101013084	A	G	0.167	0.016426	0.002185	5.55e-14	CHST10	0	intronic
BMI	rs1379430	2	104367424	A	G	0.4672	0.01218	0.001699	7.59e-13	AC013727.1	106003	intergenic
BMI	rs6739199	2	105452326	T	C	0.2694	0.016052	0.001907	3.9e-17	LINC01158	0	ncRNA_intronic
BMI	rs13395380	2	105590490	A	G	0.2545	-0.01356	0.001913	1.35e-12	AC010884.1	0	ncRNA_intronic
BMI	rs4851057	2	105939237	T	C	0.1183	0.015901	0.002567	5.87e-10	TGFBRAP1	0	intronic
BMI	rs4676084	2	110010962	A	G	0.4215	0.010718	0.001731	5.93e-10	SH3RF3	0	intronic
BMI	rs3816331	2	113949736	A	G	0.4781	-0.01002	0.001714	4.96e-09	PSD4	0	intronic
BMI	rs72844740	2	133418025	A	C	0.02187	-0.0365	0.006637	3.81e-08	LYPD1	0	intronic
BMI	rs13033310	2	133523605	A	G	0.2465	0.01572	0.002378	3.8e-11	NCKAP5	0	intronic
BMI	rs4988235	2	136608646	A	G	0.492	0.012867	0.001796	7.86e-13	MCM6	0	intronic
BMI	rs4954638	2	137435455	A	C	0.3002	0.011676	0.002013	6.62e-09	AC092786.1	32692	intergenic
BMI	rs17551974	2	142293146	A	C	0.17	-0.01245	0.002175	1.04e-08	LRP1B	0	intronic
BMI	rs79503448	2	142815720	A	G	0.1501	0.017795	0.002813	2.53e-10	LRP1B	0	intronic
BMI	rs2890652	2	142959931	T	C	0.165	-0.0161	0.00238	1.34e-11	AC078882.1	64531	intergenic
BMI	rs6710871	2	143960593	A	G	0.165	0.018953	0.002374	1.42e-15	ARHGAP15	0	intronic
BMI	rs11676199	2	145626553	A	G	0.06461	-0.02111	0.003289	1.38e-10	TEX41	0	ncRNA_intronic
BMI	rs114964326	2	146015229	A	G	0.02584	-0.03655	0.006278	5.8e-09	AC064865.1	36615	intergenic
BMI	rs1451077	2	147901207	A	G	0.4334	-0.01821	0.00209	2.89e-18	snoU13	180331	intergenic
BMI	rs2119753	2	151224579	A	G	0.3907	0.010197	0.001751	5.75e-09	AC016682.1	66984	intergenic
BMI	rs11695013	2	157057487	T	C	0.3509	-0.01027	0.001759	5.3e-09	NR4A2	123456	intergenic
BMI	rs62176993	2	157606799	A	G	0.3777	0.01279	0.002107	1.28e-09	RPLP0P7	27418	intergenic
BMI	rs12692596	2	161265910	T	C	0.3598	0.0116	0.001666	3.33e-12	RBMS1	0	intronic
BMI	rs76209259	2	161536620	T	C	0.2097	0.014016	0.002492	1.87e-08	RBMS1	186314	intergenic
BMI	rs10192119	2	164581241	T	G	0.171	-0.01479	0.002083	1.25e-12	FIGN	0	intronic
BMI	rs17437781	2	165424837	A	G	0.4811	0.009718	0.001698	1.05e-08	GRB14	0	exonic
BMI	rs12692738	2	165558252	T	C	0.2833	-0.01363	0.001886	5.01e-13	COBLL1	0	intronic
BMI	rs12477385	2	166144850	T	G	0.2217	-0.01424	0.002083	8.24e-12	SCN2A	0	intronic
BMI	rs51195	2	166953619	T	C	0.3976	-0.01318	0.002106	3.93e-10	AC010127.3:SCN1A	00:00:00	ncRNA_intronic
BMI	rs17288588	2	172410186	A	G	0.2356	0.011137	0.001969	1.55e-08	CYBRD1	0	intronic
BMI	rs2138348	2	172558172	T	G	0.2714	-0.01329	0.001883	1.68e-12	DYNC1I2	0	intronic
BMI	rs788163	2	172931559	A	C	0.2803	-0.01093	0.001896	8.13e-09	METAP1D	0	intronic
BMI	rs2044469	2	174961488	A	G	0.3489	-0.01286	0.001794	7.67e-13	OLA1	0	intronic
BMI	rs34234296	2	175166636	A	G	0.3539	-0.01508	0.002118	1.1e-12	AC013467.1	951	upstream
BMI	rs262255	2	180903586	T	C	0.3648	0.00968	0.00174	2.63e-08	CWC22	31745	intergenic
BMI	rs918959	2	181513729	A	G	0.08151	0.020815	0.003043	7.96e-12	AC009478.1	0	ncRNA_intronic
BMI	rs7588437	2	181575281	A	G	0.3877	-0.0158	0.001662	1.92e-21	AC009478.1	18099	intergenic
BMI	rs7575118	2	182653725	T	C	0.1262	0.013472	0.002365	1.22e-08	RNU6ATAC19P	50282	intergenic
BMI	rs114049355	2	183075689	T	C	0.06163	-0.02578	0.004459	7.43e-09	PDE1A	0	intronic
BMI	rs2029085	2	187207393	A	G	0.1312	-0.01535	0.002747	2.31e-08	RP11-410E4.1	11905	intergenic
BMI	rs4419188	2	192960408	T	C	0.329	0.009692	0.001773	4.61e-08	TMEFF2	0	intronic
BMI	rs7570446	2	193801010	A	C	0.4811	0.011852	0.002071	1.04e-08	PCGEM1	159384	intergenic
BMI	rs7603283	2	198517592	A	G	0.2177	0.01532	0.002146	9.46e-13	RFTN2	0	intronic
BMI	rs10497870	2	203970283	A	G	0.4056	0.012316	0.001641	6.09e-14	NBEAL1	0	intronic
BMI	rs12373801	2	205348724	A	G	0.4185	-0.00885	0.001623	4.9e-08	AC016903.2	0	ncRNA_intronic
BMI	rs4482463	2	205375909	A	C	0.08052	-0.03136	0.0032	1.13e-22	AC016903.2	3513	intergenic
BMI	rs4675504	2	206086264	T	C	0.4245	0.010213	0.001728	3.42e-09	PARD3B	0	intronic
BMI	rs972540	2	207244783	A	G	0.2416	-0.01284	0.001788	6.78e-13	AC017081.1	23939	intergenic
BMI	rs1263618	2	207956108	T	C	0.329	-0.01104	0.001734	1.93e-10	KLF7	0	intronic
BMI	rs13411919	2	208174631	T	C	0.2227	-0.01216	0.001917	2.22e-10	AC007879.5	0	ncRNA_intronic
BMI	rs17808606	2	208228309	T	C	0.2575	-0.01211	0.002087	6.56e-09	AC007879.5	0	ncRNA_intronic
BMI	rs17203016	2	208255518	A	G	0.1869	-0.01557	0.00202	1.28e-14	AC007879.5	0	ncRNA_intronic
BMI	rs715	2	211543055	T	C	0.2913	-0.01586	0.001924	1.68e-16	CPS1	0	UTR3
BMI	rs4461202	2	211795919	T	C	0.4483	0.010064	0.001704	3.51e-09	RP11-212J19.1	173738	intergenic
BMI	rs12151374	2	211990099	A	G	0.2833	0.012781	0.001881	1.09e-11	RP11-212J19.1	19642	intergenic
BMI	rs16825008	2	212304841	A	G	0.3111	-0.01231	0.001803	8.76e-12	ERBB4	0	intronic
BMI	rs16847879	2	213067535	A	G	0.2237	0.011563	0.002089	3.13e-08	ERBB4	0	intronic
BMI	rs7599312	2	213413231	A	G	0.2654	-0.01776	0.001796	4.66e-23	ERBB4	9665	intergenic
BMI	rs4480977	2	215405343	T	G	0.4851	0.008756	0.001602	4.62e-08	AC107218.3:VWC2L	00:00:00	ncRNA_intronic
BMI	rs7607369	2	219279097	A	G	0.4125	0.012714	0.001634	7.32e-15	VIL1	4717	intergenic
BMI	rs17608593	2	219890663	T	G	0.04274	-0.02304	0.004101	1.93e-08	CCDC108	0	intronic
BMI	rs908194	2	220198247	A	G	0.159	0.018856	0.002366	1.61e-15	RESP18	347	upstream
BMI	rs2280039	2	220363488	A	G	0.3539	0.009449	0.001678	1.81e-08	AC053503.11	0	ncRNA_intronic
BMI	rs12694772	2	228929141	T	C	0.4135	-0.01101	0.001727	1.86e-10	SPHKAP	0	intronic
BMI	rs12476312	2	228983498	T	C	0.34	0.014586	0.001808	7.27e-16	SPHKAP	0	intronic
BMI	rs1044822	2	230629138	T	C	0.1531	-0.01628	0.002372	6.82e-12	TRIP12	0	UTR3
BMI	rs6720868	2	230663576	T	C	0.3449	0.015402	0.001838	5.21e-17	TRIP12	0	intronic
BMI	rs10179086	2	232744209	T	C	0.2714	-0.01156	0.002082	2.77e-08	MIR1471	12742	intergenic
BMI	rs4414632	2	236762815	T	C	0.1958	-0.01259	0.00214	4.09e-09	AGAP1	0	intronic
BMI	rs987071	2	236786086	T	C	0.2505	-0.01223	0.002007	1.1e-09	AGAP1	0	intronic
BMI	rs1453118	2	236896678	T	C	0.4344	0.010279	0.001721	2.34e-09	AGAP1	0	intronic
BMI	rs1316369	2	241351756	A	G	0.334	0.009988	0.001792	2.5e-08	GPC1	23331	intergenic
BMI	rs9862842	3	8143304	T	C	0.4672	-0.01219	0.002084	4.91e-09	LMCD1-AS1:AC018832.1	00:00:00	ncRNA_intronic
BMI	rs60771966	3	9507257	T	C	0.08748	0.022771	0.003454	4.34e-11	SETD5	0	intronic
BMI	rs17535749	3	10027724	A	G	0.0825	0.015056	0.0026	7e-09	EMC3	0	intronic
BMI	rs12490065	3	10627561	A	G	0.2674	-0.01189	0.002135	2.58e-08	ATP2B2	0	intronic
BMI	rs17609108	3	11626464	T	C	0.166	-0.01484	0.002389	5.19e-10	VGLL4	0	intronic
BMI	rs11709077	3	12336507	A	G	0.1193	0.018548	0.002621	1.49e-12	PPARG	0	intronic
BMI	rs10510419	3	12426936	T	G	0.1511	-0.01621	0.002272	9.53e-13	PPARG	0	intronic
BMI	rs765248	3	13001931	A	G	0.4543	-0.01134	0.001712	3.48e-11	IQSEC1	0	intronic
BMI	rs9845966	3	13433158	T	G	0.4751	0.009128	0.001626	1.99e-08	NUP210	0	intronic
BMI	rs2255248	3	15754849	T	C	0.3956	-0.01	0.001624	7.56e-10	ANKRD28	0	intronic
BMI	rs4619804	3	18674644	A	C	0.2952	-0.01122	0.001907	4e-09	AC144521.1	0	ncRNA_intronic
BMI	rs6550679	3	18845347	T	G	0.4573	0.009578	0.001729	3.02e-08	AC144521.1	0	ncRNA_intronic
BMI	rs4858193	3	20441050	T	C	0.2435	0.01312	0.00189	3.89e-12	RP11-669C19.1	8995	intergenic
BMI	rs6790689	3	20731156	A	G	0.338	-0.01004	0.001811	2.94e-08	RNU6-815P	181907	intergenic
BMI	rs78452735	3	20754810	T	C	0.174	-0.01824	0.002976	8.86e-10	RNU6-815P	205561	intergenic
BMI	rs6804842	3	25106437	A	G	0.4374	-0.01432	0.001618	8.75e-19	AC133680.1	0	ncRNA_intronic
BMI	rs1436239	3	25325479	T	G	0.1362	-0.01523	0.002536	1.93e-09	RARB	0	intronic
BMI	rs11721181	3	34725482	T	C	0.4215	0.009786	0.001749	2.22e-08	AC018359.1	121112	intergenic
BMI	rs11921432	3	35117776	T	C	0.1014	-0.0187	0.002741	9.02e-12	KRT8P18	139420	intergenic
BMI	rs4678765	3	35360207	T	C	0.168	-0.01255	0.002235	1.95e-08	RNU6-243P	61768	intergenic
BMI	rs13062093	3	35667057	T	G	0.3598	-0.01219	0.001759	4.22e-12	ARPP21	13379	intergenic
BMI	rs9838614	3	38537671	T	G	0.3907	0.009901	0.001761	1.87e-08	EXOG	0	UTR5
BMI	rs7374289	3	38633071	T	C	0.4135	0.00933	0.001633	1.11e-08	SCN5A	0	intronic
BMI	rs6793667	3	41311387	A	G	0.3579	0.010499	0.001786	4.15e-09	ULK4	0	intronic
BMI	rs10460960	3	42308735	A	G	0.1054	0.021823	0.002568	1.93e-17	CCK	1035	intergenic
BMI	rs33485	3	42417982	T	C	0.2594	-0.01516	0.001941	5.86e-15	LYZL4	20587	intergenic
BMI	rs9818643	3	42491044	A	C	0.2962	0.013474	0.002255	2.31e-09	RP11-219I21.1	20087	intergenic
BMI	rs73081081	3	43524538	A	G	0.00994	0.046117	0.008329	3.08e-08	ANO10	0	intronic
BMI	rs2302351	3	44039889	A	G	0.4702	-0.01158	0.001705	1.11e-11	RP4-555D20.4	0	ncRNA_exonic
BMI	rs4682718	3	44226332	A	G	0.1819	-0.01399	0.002203	2.12e-10	TOPAZ1	57045	intergenic
BMI	rs113724142	3	44251607	A	G	0.008946	-0.04653	0.007639	1.13e-09	TOPAZ1	31770	intergenic
BMI	rs10514710	3	44883971	A	G	0.2167	-0.01147	0.002009	1.13e-08	KIF15	0	intronic
BMI	rs55676934	3	45222958	A	G	0.3062	-0.01505	0.002198	7.49e-12	RPS24P8	21290	intergenic
BMI	rs7636868	3	45373208	A	G	0.2942	-0.01072	0.00185	6.88e-09	LARS2	56789	intergenic
BMI	rs17575828	3	45440944	A	G	0.2555	0.011205	0.001998	2.05e-08	LARS2	0	intronic
BMI	rs113569731	3	47093206	A	C	0.08847	0.021948	0.003598	1.06e-09	SETD2	0	intronic
BMI	rs72906474	3	47817007	T	G	0.3986	-0.01792	0.002092	1.08e-17	SMARCC1	0	intronic
BMI	rs1903061	3	48231919	T	G	0.08847	-0.0201	0.003651	3.67e-08	CDC25A	2026	intergenic
BMI	rs80026423	3	48734861	T	C	0.04771	0.025557	0.004445	8.92e-09	IP6K2	0	intronic
BMI	rs62262471	3	49033485	T	G	0.06362	-0.03275	0.004029	4.36e-16	P4HTM	0	intronic
BMI	rs34290943	3	49161660	T	C	0.1123	0.02214	0.003205	4.93e-12	LAMB2	0	exonic
BMI	rs9843653	3	49920571	T	C	0.492	-0.02943	0.002064	4.01e-46	MST1R	3863	intergenic
BMI	rs73079076	3	50061961	A	C	0.1004	-0.01903	0.003399	2.17e-08	RBM6	0	intronic
BMI	rs11924670	3	50104708	A	G	0.07455	-0.02341	0.00307	2.43e-14	RBM6	0	intronic
BMI	rs71326918	3	50174844	A	C	0.1004	-0.02537	0.003288	1.19e-14	RP11-493K19.3	0	ncRNA_intronic
BMI	rs1283	3	50337422	A	G	0.09841	0.017984	0.002623	7.03e-12	HYAL1	0	UTR3
BMI	rs11719995	3	51593827	T	C	0.1392	0.014298	0.002172	4.64e-11	RAD54L2	0	intronic
BMI	rs62259692	3	51847709	A	G	0.06064	0.028592	0.00438	6.7e-11	RP11-314A5.3	3909	intergenic
BMI	rs11719470	3	51898991	T	G	0.3588	0.01168	0.002134	4.45e-08	IQCF2	1550	intergenic
BMI	rs2710323	3	52815905	T	C	0.495	-0.01426	0.001606	6.8e-19	ITIH1	0	intronic
BMI	rs9838517	3	53144363	T	C	0.3141	0.013109	0.001822	6.22e-13	RFT1	0	intronic
BMI	rs115002913	3	53368786	T	C	0.02584	-0.03325	0.005856	1.36e-08	DCP1A	0	intronic
BMI	rs2680648	3	53777176	T	C	0.2435	0.015426	0.001972	5.21e-15	CACNA1D	0	intronic
BMI	rs12488237	3	56114861	T	C	0.04374	-0.02052	0.00336	1.01e-09	ERC2	0	exonic
BMI	rs2365389	3	61236462	T	C	0.3897	-0.01691	0.00164	5.98e-25	FHIT	0	intronic
BMI	rs1911746	3	62100840	T	C	0.2018	0.011427	0.001967	6.31e-09	PTPRG	0	intronic
BMI	rs6777784	3	62376645	T	G	0.3777	0.01001	0.001775	1.71e-08	CADPS	7376	intergenic
BMI	rs1452075	3	62481063	T	C	0.2843	0.012731	0.00182	2.63e-12	CADPS	0	intronic
BMI	rs557951	3	62713263	T	G	0.3181	-0.01444	0.002218	7.53e-11	CADPS	0	intronic
BMI	rs4132228	3	64708114	T	C	0.2813	0.009952	0.001768	1.83e-08	ADAMTS9-AS2	0	ncRNA_intronic
BMI	rs12633819	3	66448307	A	G	0.3569	-0.00934	0.001681	2.73e-08	LRIG1	0	intronic
BMI	rs111735673	3	69862827	T	C	0.008946	-0.04959	0.009043	4.18e-08	MITF	0	intronic
BMI	rs2172211	3	70024751	A	G	0.2445	-0.01038	0.00179	6.65e-09	MITF	7262	intergenic
BMI	rs11915371	3	70539559	A	C	0.1889	-0.01514	0.002129	1.17e-12	RP11-231I13.2	177681	intergenic
BMI	rs13078509	3	70881429	T	C	0.02187	0.031705	0.00538	3.8e-09	RNU6-281P	23825	intergenic
BMI	rs9637498	3	76674928	A	G	0.3837	0.010035	0.001741	8.2e-09	ROBO2	0	intronic
BMI	rs1523768	3	77667044	A	G	0.3052	-0.01267	0.001705	1.08e-13	ROBO2	0	UTR3
BMI	rs6419734	3	78458928	T	C	0.1581	0.016088	0.002411	2.53e-11	RP11-314M24.1	115046	intergenic
BMI	rs723766	3	78657774	T	C	0.2674	-0.01127	0.00193	5.3e-09	ROBO1	0	intronic
BMI	rs3773192	3	78660056	T	C	0.2495	-0.01291	0.00192	1.77e-11	ROBO1	0	intronic
BMI	rs333495	3	78834343	T	G	0.4016	-0.00901	0.001619	2.61e-08	ROBO1	0	intronic
BMI	rs6781254	3	80649139	T	C	0.329	0.010255	0.001755	5.11e-09	RP11-481N16.1	157683	intergenic
BMI	rs3849570	3	81792112	A	C	0.328	0.013056	0.001715	2.66e-14	GBE1	0	intronic
BMI	rs7647242	3	82642734	T	C	0.4125	0.012786	0.001736	1.76e-13	RP11-260O18.1	129907	intergenic
BMI	rs56131118	3	82704688	A	G	0.2137	0.016798	0.002553	4.72e-11	CYP51A1P1	150977	intergenic
BMI	rs76062229	3	84211693	T	G	0.04274	-0.03557	0.004489	2.31e-15	AC108696.1	127569	intergenic
BMI	rs13072652	3	84456627	T	G	0.4294	-0.01014	0.001714	3.25e-09	AC107025.1	89099	intergenic
BMI	rs9817482	3	84964548	T	C	0.05368	-0.02869	0.004714	1.15e-09	AC132660.1	9651	intergenic
BMI	rs13095644	3	85141564	A	G	0.4294	0.014156	0.0017	8.15e-17	CADM2	0	intronic
BMI	rs1375561	3	85658230	T	C	0.3559	0.017446	0.001698	9e-25	CADM2	0	intronic
BMI	rs13078960	3	85807590	T	G	0.2078	-0.02298	0.002032	1.16e-29	CADM2	0	intronic
BMI	rs7651114	3	86171853	A	G	0.2903	0.014442	0.001875	1.35e-14	snoZ40	2512	intergenic
BMI	rs17026843	3	86282294	T	C	0.4553	0.009723	0.001708	1.24e-08	RNU6-1129P	2176	intergenic
BMI	rs1006896	3	88104411	A	C	0.1064	0.021899	0.002616	5.66e-17	CGGBP1	0	UTR3
BMI	rs11128058	3	88733287	A	C	0.4751	0.013753	0.002065	2.72e-11	NDUFA5P5	82734	intergenic
BMI	rs13097401	3	90364937	T	C	0.4145	-0.01593	0.002101	3.48e-14	HSPE1P19	54078	intergenic
BMI	rs7640233	3	93973213	T	C	0.4364	0.016964	0.001609	5.43e-26	NSUN3	125823	intergenic
BMI	rs4000279	3	94042394	T	C	0.06362	0.021777	0.003936	3.14e-08	ARMC10P1	183215	intergenic
BMI	rs1436343	3	104606130	A	G	0.4095	-0.01474	0.001714	8.14e-18	RP11-281P11.1	384019	intergenic
BMI	rs16850772	3	104736837	T	G	0.3231	0.011438	0.001823	3.48e-10	ALCAM	348915	intergenic
BMI	rs6437738	3	107366390	A	C	0.165	0.014162	0.002237	2.42e-10	BBX	0	intronic
BMI	rs1700457	3	107630178	T	C	0.3738	0.009937	0.001756	1.52e-08	LINC00636	0	ncRNA_intronic
BMI	rs7640424	3	107820063	T	C	0.3171	-0.01283	0.001731	1.26e-13	CD47	10190	intergenic
BMI	rs10514751	3	107893149	T	C	0.1074	-0.01556	0.002791	2.5e-08	IFT57	0	intronic
BMI	rs4273371	3	108119071	T	C	0.499	-0.01105	0.001602	5.16e-12	MYH15	0	intronic
BMI	rs17681451	3	114399296	A	G	0.07356	-0.02258	0.003198	1.67e-12	ZBTB20	0	intronic
BMI	rs4682556	3	114629771	A	G	0.0666	0.019116	0.003332	9.64e-09	ZBTB20	0	intronic
BMI	rs3772934	3	115417865	T	C	0.3082	0.010585	0.001879	1.78e-08	GAP43	0	intronic
BMI	rs6808814	3	116852469	T	C	0.2704	0.011763	0.00192	8.91e-10	LSAMP	0	intronic
BMI	rs9815604	3	116947029	A	C	0.1889	0.012724	0.002166	4.23e-09	LSAMP	0	intronic
BMI	rs9856438	3	116972822	A	G	0.03082	-0.02747	0.004785	9.46e-09	LSAMP	0	intronic
BMI	rs779206	3	118023515	A	G	0.2316	-0.01205	0.001894	2e-10	RP11-384F7.1	0	ncRNA_intronic
BMI	rs10934502	3	119669136	T	C	0.169	0.013056	0.002357	3.05e-08	GSK3B	0	intronic
BMI	rs9861425	3	123072883	A	C	0.4324	-0.00888	0.001627	4.85e-08	ADCY5	0	intronic
BMI	rs10668	3	123211064	T	G	0.494	-0.01155	0.0017	1.09e-11	PTPLB	0	UTR3
BMI	rs2270778	3	124692689	T	C	0.3966	-0.00906	0.001636	3.05e-08	HEG1	0	exonic
BMI	rs76594121	3	128189391	T	G	0.04374	0.029835	0.004963	1.84e-09	DNAJB8-AS1	0	ncRNA_intronic
BMI	rs2137605	3	131476254	T	C	0.06859	0.023651	0.004061	5.77e-09	CPNE4	0	intronic
BMI	rs1112706	3	131522552	T	C	0.4344	0.015123	0.001718	1.31e-18	CPNE4	0	intronic
BMI	rs9289408	3	131606610	T	C	0.4692	-0.01123	0.0017	3.96e-11	CPNE4	0	intronic
BMI	rs80273039	3	131747494	T	C	0.04672	-0.0279	0.004805	6.33e-09	CPNE4	0	intronic
[truncated: 1,273 more rows]

## Sheet: Supplementary Data 4
Supplementary Data 4. MTAG summary statistics of C-reactive protein independent SNPs (P < 5e-8) across all 6 examined traits
SNP	Chr	Pos	EA	OA	Novel locus	EAF	CRP_Beta	CRP_SE	CRP_P	HDL_Beta	HDL_SE	HDL_P	LDL_Beta	LDL_SE	LDL_P	TG_Beta	TG_SE	TG_P	BMI_Beta	BMI_SE	BMI_P	CPD_Beta	CPD_SE	CPD_P
rs3935032	1	1564194	T	C		0.364235	-0.01423	0.0021	1.26e-11	0.008625	0.002713	0.001479	-0.0006	0.001432	0.674994	-0.0033	0.002557	0.197211	-0.01819	0.002145	2.26e-17	-0.0065	0.002564	0.011198
rs6695390	1	7739140	T	G		0.42673	0.012506	0.002043	9.35e-10	-0.00869	0.002656	0.001068	0.001507	0.001402	0.282499	0.005347	0.002503	0.032671	0.011534	0.002087	3.26e-08	0.004058	0.002499	0.104437
rs12132412	1	21820042	A	G		0.61519	-0.01636	0.002077	3.33e-15	0.005911	0.002698	0.028485	-0.00553	0.001425	0.000104	-0.00683	0.002543	0.007254	-0.00102	0.002121	0.63112	-0.00266	0.002521	0.292036
rs1256335	1	21890386	A	G		0.779968	0.015243	0.002422	3.09e-10	-0.00752	0.003131	0.016394	0.00456	0.001667	0.006218	0.00739	0.002974	0.012954	0.003391	0.002032	0.095098	-0.00056	0.003026	0.853086
rs34761529	1	22681214	T	C		0.212645	-0.01666	0.00247	1.53e-11	-0.00116	0.003258	0.721404	-0.00276	0.001721	0.108851	0.00526	0.003071	0.086743	-0.0098	0.002523	0.000102	-0.0025	0.003116	0.422274
rs112750178	1	26859695	T	C		0.759963	-0.01501	0.002366	2.26e-10	0.005782	0.003095	0.061735	-0.00781	0.001634	1.78e-06	-0.01163	0.002916	6.63e-05	-0.00569	0.002417	0.018493	0.001143	0.002888	0.692227
rs75460349	1	27180088	A	C		0.97743	0.073521	0.006807	3.41e-27	0.044033	0.008661	3.7e-07	0.007824	0.004567	0.086663	-0.07194	0.008157	1.15e-18	0.017959	0.006949	0.009754	-0.01243	0.008702	0.153172
rs143785724	1	27261189	T	C		0.07041	0.022458	0.003952	1.32e-08	-0.01611	0.00508	0.001514	0.001695	0.002681	0.527387	0.008463	0.004787	0.077106	0.017498	0.004037	1.46e-05	0.013076	0.005464	0.01671
rs3954096	1	39932994	A	G		0.221543	-0.0149	0.002434	9.29e-10	0.020437	0.003123	6e-11	0.000211	0.001648	0.898205	-0.01244	0.002942	2.35e-05	-0.00287	0.002485	0.247627	-0.00375	0.002991	0.2103
rs111452793	1	40021416	A	C		0.918415	-0.02271	0.003692	7.66e-10	0.032397	0.004712	6.21e-12	-0.00027	0.002487	0.913589	-0.02232	0.004439	4.95e-07	-0.01024	0.00377	0.006598	-0.01464	0.004481	0.001083
rs3768321	1	40035928	T	G		0.189694	0.035786	0.002578	8.19e-44	-0.0486	0.003306	6.59e-49	-0.00232	0.001747	0.183454	0.02742	0.003117	1.42e-18	0.018083	0.002632	6.41e-12	0.017888	0.003206	2.4e-08
rs2842171	1	44039850	A	G		0.631845	0.012719	0.002096	1.28e-09	-0.00162	0.002713	0.550871	0.004727	0.001432	0.000966	0.003361	0.002556	0.188667	0.002898	0.00214	0.17564	0.0053	0.002574	0.039484
rs12140153	1	62579891	T	G		0.090974	-0.02425	0.003515	5.23e-12	0.026823	0.004468	1.93e-09	-0.00463	0.002357	0.049512	-0.02538	0.004207	1.6e-09	-0.03628	0.003587	4.72e-24	-0.01742	0.0048	0.000284
rs2479464	1	63130991	A	G		0.639595	0.015284	0.002105	3.86e-13	-0.00121	0.002749	0.660031	0.046453	0.001452	1e-224	0.077196	0.002591	4.07e-195	0.002938	0.00215	0.171756	0.0087	0.002628	0.000933
rs1353595	1	65405070	A	C		0.855105	-0.0253	0.002851	7.06e-19	0.008034	0.003776	0.033387	-0.00324	0.00201	0.106797	-2.28e-05	0.003587	0.994937	-0.00648	0.002382	0.00648	-0.00715	0.003612	0.047855
rs1062445	1	65694819	A	G		0.273273	-0.01364	0.002268	1.81e-09	0.00342	0.002981	0.251267	-0.00323	0.001574	0.040184	-0.00122	0.00281	0.663613	0.004485	0.002316	0.052833	-0.0025	0.002758	0.364696
rs7511787	1	65695054	A	G		0.126491	0.02209	0.003019	2.55e-13	-0.00235	0.003948	0.552455	0.005803	0.0021	0.005725	0.000365	0.003748	0.922386	0.00373	0.002596	0.150688	0.002271	0.003761	0.545867
rs80131221	1	65712161	T	C		0.949133	-0.04365	0.0046	2.34e-21	0.010792	0.005926	0.068581	-0.00598	0.003124	0.05553	0.003595	0.005577	0.519172	0.004443	0.004696	0.344055	0.00208	0.005792	0.719501
rs72679422	1	65731409	A	C		0.073042	-0.03121	0.003884	9.29e-16	0.009341	0.004928	0.058037	-0.00941	0.002601	0.000296	-0.00857	0.004643	0.065003	0.004957	0.003965	0.211245	0.001704	0.005216	0.743944
rs11208629	1	65781901	A	G		0.078557	-0.0305	0.003757	4.65e-16	0.017727	0.004824	0.000238	-0.00318	0.002548	0.212658	-0.00796	0.004548	0.080141	-0.01068	0.003835	0.005359	-0.01477	0.004776	0.001982
rs4916047	1	65842508	A	G		0.492214	-0.01951	0.002022	4.9e-22	0.008485	0.002632	0.001266	-0.00182	0.00139	0.189919	-0.00155	0.00248	0.532999	-0.00647	0.002065	0.001722	-0.00783	0.002474	0.001555
rs61753391	1	65849887	A	G		0.025022	0.041632	0.006471	1.24e-10	-0.02196	0.008241	0.007706	-0.00109	0.004353	0.802584	-0.00048	0.007768	0.95072	0.017012	0.006611	0.010073	0.028566	0.008414	0.000686
rs4655802	1	65888231	A	G		0.593223	-0.01813	0.002042	6.89e-19	-0.00198	0.002651	0.456259	-0.00777	0.001411	3.7e-08	-0.00064	0.002518	0.799648	0.00671	0.001739	0.000114	0.004987	0.002491	0.045301
rs113256767	1	65901345	T	C		0.019623	-0.07969	0.007287	7.7e-28	0.014574	0.0092	0.113162	-0.01385	0.004855	0.004339	0.005222	0.008664	0.546678	-0.00031	0.007446	0.966939	0.006921	0.010491	0.50942
rs145295328	1	65908550	A	G		0.017151	-0.0701	0.007784	2.15e-19	0.023634	0.009967	0.017728	-0.00766	0.005268	0.145874	0.001311	0.0094	0.889046	-0.00512	0.007939	0.519274	-0.00556	0.010878	0.609533
rs114280901	1	65914995	A	G		0.026615	0.035199	0.006279	2.08e-08	-0.01111	0.007992	0.164589	0.015114	0.004225	0.000347	0.019894	0.007541	0.008342	0.011315	0.006414	0.077735	0.008949	0.007907	0.257726
rs114403972	1	65924032	A	G		0.835844	-0.08211	0.002729	6.13e-199	0.020407	0.003501	5.58e-09	-0.01598	0.001848	5.25e-18	-0.0027	0.003298	0.412772	0.007519	0.002786	0.006965	-0.00551	0.003436	0.108637
rs116729383	1	65933381	T	C		0.032889	0.041438	0.005667	2.63e-13	-0.00459	0.007245	0.526685	0.016667	0.003823	1.3e-05	0.012535	0.006824	0.06624	0.008851	0.005786	0.126094	0.012745	0.006768	0.059657
rs72681334	1	65938854	T	C		0.012941	-0.08315	0.008942	1.43e-20	0.026319	0.011325	0.020133	-0.01464	0.005978	0.014344	-0.00704	0.010668	0.509336	0.000295	0.009147	0.974269	-0.01392	0.011967	0.244894
rs2767486	1	65991203	A	G		0.788562	-0.02135	0.002475	6.44e-18	0.010611	0.003283	0.001231	-0.00315	0.001734	0.068993	-0.00445	0.003095	0.150486	-0.00364	0.002528	0.149503	-0.00412	0.003122	0.186907
rs143288541	1	66000981	A	G		0.981204	0.050894	0.007442	8e-12	-0.03743	0.009588	9.45e-05	0.010144	0.005062	0.045096	0.029649	0.009033	0.00103	0.018206	0.0076	0.016591	0.013818	0.009107	0.129172
rs61781315	1	66097287	A	G		0.806817	0.07136	0.00256	5.43e-171	-0.0255	0.003382	4.75e-14	0.015449	0.001785	4.85e-18	0.013224	0.003185	3.3e-05	0.009342	0.002615	0.000353	0.008784	0.003104	0.004654
rs142832105	1	66105691	A	G		0.982993	-0.06088	0.007817	6.78e-15	0.030029	0.009977	0.002615	-0.00895	0.005271	0.089497	-0.01438	0.009409	0.126555	-0.01985	0.007984	0.012913	-0.01582	0.011702	0.176331
rs111313184	1	66117461	A	G		0.859403	-0.02747	0.002908	3.45e-21	0.004903	0.003744	0.19036	-0.00947	0.001978	1.69e-06	-0.00682	0.00353	0.053498	-0.00174	0.002968	0.556764	-0.00611	0.003427	0.074587
rs116488551	1	66154114	A	G		0.012922	0.050995	0.008951	1.22e-08	-0.01242	0.011714	0.289067	0.009423	0.006184	0.127589	0.000783	0.011037	0.943421	0.010839	0.009151	0.236203	0.001878	0.012662	0.882065
rs58846684	1	66154330	A	G		0.03204	-0.05987	0.005739	1.78e-25	0.006723	0.008693	0.439316	-0.01413	0.004587	0.002067	0.008207	0.008184	0.31599	-0.00011	0.005873	0.985204	0.002487	0.005735	0.664532
rs12030543	1	66155027	T	C		0.18408	-0.09822	0.002608	0	0.028163	0.003395	1.08e-16	-0.01934	0.001792	3.73e-27	-0.00662	0.003199	0.038509	0.004302	0.002663	0.106208	-0.00108	0.003092	0.72793
rs113467192	1	66163796	T	C		0.021176	0.064368	0.00702	4.77e-20	-0.01254	0.009155	0.170911	0.016788	0.00484	0.000523	0.006463	0.008639	0.454362	0.00877	0.007165	0.220976	0.003823	0.009857	0.698158
rs76303603	1	66165578	T	C		0.98407	0.061409	0.008072	2.8e-14	-0.03323	0.010255	0.001193	0.014564	0.005417	0.007179	0.024652	0.009671	0.010802	-0.01022	0.008251	0.215624	-0.00767	0.010961	0.48433
rs145344298	1	66176358	T	C		0.973496	-0.0586	0.006292	1.23e-20	0.02095	0.008012	0.008932	-0.00976	0.004223	0.020788	-0.0072	0.007539	0.339399	-0.02057	0.006426	0.001372	-0.00023	0.008065	0.977723
rs144215737	1	66178064	A	G		0.014236	0.09979	0.008532	1.33e-31	-0.02646	0.010905	0.015229	0.019529	0.00576	0.000697	0.004913	0.010277	0.632624	-0.01228	0.008724	0.159126	0.001128	0.011502	0.921882
rs76962533	1	66194165	T	C		0.036663	-0.05284	0.005378	8.76e-23	0.015236	0.006868	0.02652	-0.01247	0.003625	0.000582	-0.00863	0.00647	0.182332	-0.00558	0.005489	0.309336	-0.00431	0.006796	0.526381
rs72683201	1	66225711	T	C		0.030305	0.091124	0.005896	6.9e-54	-0.01544	0.007534	0.04039	0.021171	0.003975	1e-07	0.000892	0.007094	0.899891	-0.01441	0.006022	0.016725	-0.00711	0.007922	0.369336
rs77120325	1	66250332	T	G		0.988847	-0.08233	0.009624	1.18e-17	0.009532	0.012302	0.438412	-0.02524	0.006501	0.000103	-0.00847	0.011601	0.465388	0.004775	0.009808	0.626343	-0.00543	0.012022	0.651795
rs78494072	1	66281595	A	G		0.024943	-0.04498	0.006481	3.9e-12	0.019461	0.008199	0.017621	-0.00168	0.004322	0.69693	0.000727	0.007713	0.924859	-0.01413	0.006611	0.032568	-0.01389	0.0089	0.118502
rs146342974	1	66301122	T	C		0.014605	0.073493	0.008425	2.7e-18	-0.0229	0.010703	0.032363	0.01612	0.005659	0.004394	0.008648	0.010101	0.391891	-0.01549	0.008605	0.071815	-0.02551	0.010679	0.016904
rs12129719	1	66324512	A	G		0.539878	-0.04163	0.002028	1.15e-93	0.0102	0.002645	0.000115	-0.00829	0.001396	2.93e-09	-0.00058	0.002492	0.816657	0.00699	0.002071	0.000738	0.003123	0.002483	0.208479
rs6588178	1	66498259	T	C		0.708199	-0.03255	0.002223	1.57e-48	0.004174	0.002871	0.146083	-0.0084	0.001516	2.96e-08	0.000319	0.002706	0.906284	0.011846	0.00227	1.81e-07	0.004982	0.002758	0.070857
rs72667481	1	66586957	T	G		0.120746	-0.03539	0.003102	3.72e-30	0.002023	0.003977	0.611009	-0.01025	0.0021	1.06e-06	0.000233	0.003748	0.950339	0.004756	0.003167	0.133195	0.004381	0.003779	0.246366
rs76004715	1	66589032	T	C		0.936098	-0.04741	0.004132	1.79e-30	0.009724	0.00526	0.06448	-0.009	0.002777	0.001183	0.001002	0.004955	0.839783	0.008562	0.00422	0.042481	-0.0031	0.005526	0.574521
rs12731764	1	66697753	A	G		0.749399	-0.01539	0.002315	2.99e-11	1.11e-05	0.002973	0.997032	-0.00332	0.001582	0.035868	0.003235	0.002823	0.251797	0.002693	0.001945	0.166054	0.003194	0.00281	0.255577
rs2180336	1	66777996	T	C		0.442392	0.011415	0.002035	2.03e-08	-0.00103	0.002647	0.697224	0.003947	0.001397	0.004742	0.001526	0.002494	0.540731	-0.00341	0.002078	0.101136	0.002614	0.002485	0.292842
rs7515509	1	77949123	A	G		0.383676	0.012611	0.002078	1.3e-09	-0.00847	0.002687	0.001612	-0.00055	0.001419	0.699388	0.002435	0.002532	0.33627	0.019111	0.002122	2.17e-19	0.013783	0.002593	1.07e-07
rs17391694	1	78623626	T	C		0.131051	0.018685	0.002968	3.05e-10	-0.00657	0.003746	0.079291	0.00045	0.001998	0.821854	0.000354	0.003565	0.920839	0.030672	0.002401	2.35e-37	0.020747	0.003959	1.6e-07
rs1201412	1	91399208	T	G		0.131278	-0.01761	0.002993	4e-09	0.014502	0.003899	0.0002	-0.00467	0.00206	0.023384	-0.01384	0.003676	0.000166	-0.00938	0.003057	0.002149	-0.00139	0.003702	0.707853
rs469882	1	91530432	A	C		0.807772	0.032772	0.002565	2.2e-37	-0.00421	0.003307	0.203263	0.016011	0.001746	4.72e-20	0.014168	0.003116	5.45e-06	-0.00384	0.002619	0.142399	-5.47e-05	0.003134	0.986066
rs11582273	1	91556959	T	C		0.251793	0.013979	0.002311	1.47e-09	-0.00853	0.002982	0.004249	0.005681	0.001587	0.000343	0.011207	0.002832	7.57e-05	0.001889	0.001947	0.331942	0.000573	0.002854	0.840973
rs346943	1	91660024	T	C		0.046818	-0.02709	0.004784	1.49e-08	0.009333	0.006241	0.134828	-0.00884	0.003298	0.007375	-0.00953	0.005885	0.105367	0.002898	0.004887	0.553157	0.000413	0.005691	0.942149
rs141094656	1	92753336	T	C		0.986129	-0.05042	0.008642	5.38e-09	0.021829	0.010839	0.044013	-0.00209	0.005713	0.714488	0.000519	0.010198	0.959414	-0.01786	0.008816	0.042752	-0.00574	0.00995	0.563697
rs966038	1	93512806	A	G		0.201238	0.014102	0.002521	2.22e-08	-0.00775	0.003266	0.017581	-0.00029	0.001724	0.868534	0.000622	0.003077	0.839877	0.013699	0.002574	1.03e-07	0.006542	0.003075	0.03338
rs6658257	1	93820684	A	G		0.405547	-0.016	0.002058	7.81e-15	0.024698	0.002687	3.89e-20	-0.00033	0.001419	0.817469	-0.01738	0.002532	6.67e-12	-0.00289	0.002102	0.169937	-0.00854	0.002539	0.000769
rs9324379	1	98421965	A	C		0.837275	-0.01738	0.002718	1.6e-10	0.015887	0.003518	6.32e-06	-0.00745	0.001873	6.93e-05	-0.02173	0.003341	7.86e-11	-0.0153	0.002294	2.57e-11	-0.01265	0.003319	0.000138
rs17024393	1	110154688	T	C		0.973722	-0.04193	0.00626	2.12e-11	0.052787	0.008192	1.16e-10	0.014171	0.004375	0.001199	-0.01125	0.007804	0.149451	-0.06057	0.004683	2.87e-38	-0.02596	0.007342	0.000405
rs197419	1	112315450	A	C		0.602906	-0.01346	0.00205	5.25e-11	0.010771	0.002673	5.58e-05	-0.00258	0.001423	0.069897	-0.00944	0.002538	0.000201	-0.01312	0.001724	2.77e-14	-0.00872	0.002493	0.000467
rs78105201	1	153717125	A	G		0.017588	-0.04294	0.007689	2.34e-08	0.021173	0.00989	0.032276	-0.00627	0.005214	0.229104	-0.00967	0.00931	0.29883	-0.01262	0.00785	0.107928	-0.01085	0.010243	0.289527
rs10158450	1	153752139	T	C		0.541323	-0.01233	0.002015	9.32e-10	-0.00022	0.002617	0.93424	-0.00058	0.001392	0.675418	0.006153	0.002484	0.013247	-0.00316	0.001728	0.067594	4.54e-05	0.002463	0.985277
rs111237020	1	153842032	T	C		0.047392	-0.03077	0.004757	9.84e-11	-0.00286	0.006112	0.639278	-0.00371	0.003225	0.249375	0.012881	0.005755	0.025214	-0.01268	0.004857	0.00904	-0.00291	0.005862	0.620147
rs61806853	1	154154587	T	C		0.952202	0.03978	0.004738	4.59e-17	-0.02121	0.006047	0.000452	0.001806	0.003192	0.571451	0.003298	0.005695	0.562475	0.005007	0.004838	0.300663	0.010891	0.006209	0.079398
rs1194610	1	154296076	T	C		0.762266	-0.01754	0.002357	1.01e-13	0.012101	0.003076	8.35e-05	-0.00043	0.001637	0.790891	-0.0042	0.002921	0.15045	-0.00998	0.001961	3.61e-07	-0.00758	0.003139	0.015741
rs61808683	1	154307262	T	C		0.015788	-0.07169	0.008108	9.44e-19	0.039001	0.01032	0.000157	-0.00922	0.005451	0.090746	-0.01722	0.009729	0.0767	-0.0061	0.008277	0.461264	-0.01395	0.009681	0.149715
rs67156297	1	154336716	A	G		0.257509	0.029264	0.002312	1.03e-36	-0.00887	0.002993	0.003056	0.007318	0.00158	3.64e-06	0.005824	0.002821	0.038992	0.003834	0.002362	0.104557	0.002143	0.003082	0.486874
rs139364224	1	154340438	T	C		0.983928	-0.0556	0.008037	4.57e-12	0.021053	0.010195	0.038914	-0.0103	0.005378	0.055485	-0.00936	0.009602	0.329746	-0.00666	0.008201	0.416817	-0.00082	0.010797	0.939793
rs79438587	1	154342517	T	C		0.169645	-0.01612	0.002693	2.15e-09	0.006701	0.003488	0.054746	-0.0024	0.001841	0.193056	-0.00263	0.003286	0.423243	-0.00662	0.00275	0.016042	-0.00545	0.003365	0.105323
rs12735458	1	154361406	A	G		0.986389	0.066592	0.008723	2.27e-14	-0.00964	0.011407	0.397984	0.008488	0.006025	0.158866	-0.01453	0.010749	0.17633	-0.00542	0.008911	0.542779	-0.00951	0.010565	0.368223
rs12083537	1	154381103	A	G		0.781472	0.059325	0.002428	6.94e-132	-0.01187	0.003144	0.000159	0.014043	0.001673	4.61e-17	0.003221	0.002984	0.280488	0.000233	0.002104	0.911982	0.000678	0.003015	0.822047
rs12090237	1	154389741	A	G		0.019087	-0.07302	0.007387	4.78e-23	0.011793	0.010249	0.249866	-0.02059	0.005412	0.000142	-0.00373	0.009657	0.699402	0.000928	0.007541	0.902088	0.006777	0.009888	0.493131
rs145909430	1	154391504	T	C		0.978996	0.085852	0.007048	3.94e-34	-0.0314	0.009015	0.000496	0.012817	0.004753	0.007003	0.008422	0.008485	0.320926	0.012216	0.007199	0.089684	0.025146	0.010142	0.013162
rs79778789	1	154409434	A	G		0.981843	0.046542	0.00757	7.82e-10	-0.00882	0.010193	0.387077	0.020462	0.00537	0.000139	0.019053	0.009586	0.046862	-0.00359	0.007742	0.642998	0.018328	0.008749	0.036197
rs139952834	1	154416805	T	C		0.012577	0.058545	0.009069	1.08e-10	-0.01682	0.011535	0.144824	0.014782	0.006091	0.015225	0.011783	0.010872	0.278457	-0.00154	0.009254	0.867426	0.018283	0.009981	0.066986
rs6686750	1	154419843	A	G		0.423036	0.056743	0.002046	2.52e-169	-0.01705	0.002662	1.52e-10	0.010838	0.001406	1.26e-14	0.004496	0.002509	0.073111	0.000118	0.002089	0.954975	0.005451	0.002492	0.02873
rs113580743	1	154420333	A	G		0.03913	0.044185	0.005212	2.31e-17	-0.01443	0.006768	0.033019	0.008692	0.003578	0.015146	0.004932	0.006387	0.439967	-0.002	0.005325	0.706795	0.001834	0.005917	0.756577
rs6695045	1	154432957	A	G		0.393426	0.060925	0.002069	1.36e-190	-0.01596	0.002704	3.63e-09	0.01412	0.001428	4.71e-23	0.006903	0.002549	0.006758	-0.00198	0.002113	0.349765	0.0106	0.0025	2.23e-05
rs114879247	1	154434836	T	C		0.967766	-0.03975	0.005722	3.74e-12	0.009447	0.007225	0.191052	-0.01174	0.003818	0.002113	-0.00943	0.006814	0.16643	-0.00641	0.005847	0.27284	-0.01122	0.008377	0.180296
rs41269913	1	154461480	T	C		0.03774	-0.03189	0.005304	1.81e-09	0.008101	0.006877	0.238811	-0.00809	0.003634	0.026058	-0.00371	0.006483	0.566863	0.004758	0.005412	0.379313	0.011199	0.007114	0.115446
rs116059394	1	154483655	A	G		0.943594	-0.03981	0.004381	1.02e-19	0.004378	0.00559	0.433522	-0.01151	0.002952	9.64e-05	-0.00374	0.005268	0.477898	-0.00373	0.004474	0.404079	-0.01542	0.005708	0.006883
rs56100876	1	154496473	A	G		0.018639	-0.0887	0.007473	1.71e-32	0.015327	0.009683	0.113437	-0.01469	0.005107	0.004033	0.007624	0.009118	0.403038	-0.01614	0.00764	0.034589	-0.00551	0.009278	0.552911
rs183641528	1	154499328	A	G		0.018768	-0.06946	0.007448	1.09e-20	0.026237	0.009366	0.005092	-0.02485	0.004945	5.01e-07	-0.03296	0.008824	0.000187	0.002327	0.0076	0.759462	-0.00045	0.010602	0.966131
rs147830103	1	154509061	A	G		0.022889	0.039774	0.006758	3.98e-09	-0.0081	0.008646	0.348946	0.011565	0.004569	0.011368	0.007059	0.008155	0.386733	-0.00615	0.0069	0.373136	0.018757	0.008528	0.027834
rs76289529	1	154516404	T	C		0.036861	-0.0447	0.005364	7.81e-17	0.014799	0.00689	0.03171	-0.01462	0.003641	5.97e-05	-0.01696	0.0065	0.009063	-0.00169	0.005475	0.757651	-0.01471	0.006914	0.033417
rs3811450	1	154551032	T	C		0.075545	0.029957	0.003797	3.05e-15	-0.00979	0.004922	0.046781	0.006646	0.002618	0.011139	0.003798	0.004673	0.416412	0.000632	0.003215	0.844196	-0.01779	0.004906	0.000288
rs11264224	1	154568086	A	C		0.833564	0.035653	0.002698	7.04e-40	-0.01592	0.003473	4.55e-06	0.005969	0.001845	0.001216	0.006979	0.003293	0.034038	-0.00133	0.002291	0.561699	0.008082	0.003285	0.01387
rs12059682	1	154579585	T	C		0.785195	-0.04319	0.002461	5.78e-69	0.014036	0.003249	1.56e-05	-0.00938	0.001716	4.68e-08	-0.00655	0.003063	0.032609	-0.00155	0.002514	0.536373	-0.00905	0.002986	0.002438
rs12069266	1	154664175	T	G		0.410824	0.019925	0.002054	3.05e-22	-0.00701	0.002673	0.008769	0.002078	0.001411	0.140975	-0.00028	0.002519	0.912101	0.001214	0.002098	0.562934	0.005503	0.0025	0.0277
rs144671207	1	154690089	A	G		0.014387	-0.04654	0.008488	4.16e-08	0.014367	0.010822	0.184325	-0.00311	0.005708	0.586103	0.004916	0.010191	0.62952	-0.00337	0.008664	0.697561	-0.01862	0.011003	0.090536
rs10128027	1	154691445	T	C		0.67714	-0.01461	0.002146	9.94e-12	0.002323	0.002796	0.406013	-0.0038	0.001488	0.01054	-0.00057	0.002654	0.831415	0.000411	0.001815	0.820951	0.002447	0.002606	0.347699
rs3738028	1	154698817	A	C		0.579341	0.012725	0.002036	4.08e-10	-0.00334	0.002649	0.206913	0.001682	0.001407	0.232031	-0.00063	0.002511	0.802963	0.000398	0.001797	0.824781	0.004836	0.002482	0.051397
rs12406117	1	154740879	A	G		0.544986	0.01225	0.00203	1.59e-09	-0.003	0.002641	0.25642	0.001812	0.001395	0.193851	-0.00046	0.002489	0.852459	0.003919	0.002073	0.058631	0.00065	0.002488	0.793782
rs76102184	1	156171486	T	C		0.023016	0.041834	0.00674	5.41e-10	-0.03349	0.008567	9.28e-05	-0.00138	0.004519	0.759309	0.01227	0.008064	0.128106	0.056194	0.006885	3.32e-16	0.013087	0.00938	0.162958
rs1052067	1	156206121	A	G		0.279356	-0.01328	0.002236	2.87e-09	-0.00035	0.002885	0.904354	-0.00109	0.001535	0.476924	0.006025	0.002739	0.027854	-0.00567	0.0019	0.002864	0.005817	0.002736	0.033523
rs2104404	1	156256913	A	C		0.215985	0.014468	0.002438	2.95e-09	-0.00688	0.003177	0.030315	-0.00164	0.001692	0.332223	-0.00336	0.003019	0.265526	0.009597	0.002068	3.47e-06	0.005214	0.00301	0.083233
rs140853922	1	158981226	T	C		0.982641	0.070298	0.007741	1.07e-19	-0.02266	0.009835	0.021253	0.019654	0.005195	0.000155	0.020044	0.009276	0.030717	0.014363	0.007898	0.068984	0.003184	0.011606	0.783807
rs3026946	1	159135282	T	C		0.19662	0.017782	0.002525	1.89e-12	-0.00163	0.003294	0.621486	0.005749	0.001752	0.001036	0.00161	0.003128	0.606732	-0.00069	0.002153	0.748316	-0.00038	0.003296	0.909366
rs862996	1	159168609	T	C		0.739344	-0.02962	0.002286	2.21e-38	0.005719	0.00295	0.052551	-0.00711	0.00157	5.93e-06	-0.00137	0.002801	0.623979	0.000852	0.001986	0.667983	0.002966	0.002825	0.293741
rs7550207	1	159174885	T	C		0.770505	-0.02249	0.002404	8.07e-21	0.002965	0.003091	0.337471	-0.0061	0.001632	0.000184	-0.00078	0.002913	0.788486	0.007647	0.002454	0.001833	-0.00141	0.002981	0.636132
rs12042349	1	159176490	T	C		0.101419	-0.04689	0.003348	1.44e-44	0.015174	0.004464	0.000676	-0.01189	0.002357	4.51e-07	-0.0099	0.004206	0.018606	-0.00351	0.003419	0.305007	-0.00717	0.003937	0.068779
rs863014	1	159200129	A	C		0.669234	0.038656	0.002148	2.14e-72	-0.00721	0.002773	0.00929	0.008325	0.001464	1.3e-08	0.000322	0.002613	0.901833	0.000525	0.002194	0.810714	0.001432	0.002656	0.589715
rs149999877	1	159251141	T	G		0.012136	-0.13187	0.009231	2.66e-46	0.025483	0.011817	0.031052	-0.03353	0.006243	7.82e-08	-0.01181	0.011141	0.289044	0.004056	0.009441	0.667472	-0.01108	0.012192	0.363282
rs148496942	1	159300460	A	G		0.981253	0.13046	0.007452	1.26e-68	-0.01838	0.009468	0.052269	0.035565	0.004986	9.78e-13	0.009096	0.008899	0.306742	6.43e-05	0.0076	0.993244	-0.00471	0.009624	0.624834
rs113978262	1	159319081	A	G		0.039498	-0.07808	0.005189	3.65e-51	0.00082	0.00658	0.900802	-0.02148	0.003474	6.32e-10	0.004328	0.006202	0.485278	0.004139	0.005299	0.434735	-0.00918	0.00657	0.162216
rs144398877	1	159358245	A	G		0.984437	-0.07313	0.008165	3.35e-19	0.014214	0.010334	0.168998	-0.02039	0.005458	0.000188	-0.01023	0.009744	0.293893	0.002107	0.008329	0.80026	-0.00467	0.011651	0.688435
rs115615753	1	159359030	T	C		0.96241	-0.05738	0.005314	3.5e-27	0.020704	0.006783	0.002272	-0.01287	0.003579	0.000324	-0.01278	0.006388	0.045413	-0.00881	0.005426	0.104397	-0.0043	0.005482	0.43276
rs75790512	1	159377328	A	G		0.023525	0.089479	0.006668	4.72e-41	-0.01893	0.008555	0.026896	0.016135	0.004509	0.000346	-0.00055	0.00805	0.945058	0.014136	0.006814	0.038021	0.022757	0.009203	0.01341
rs150377363	1	159433843	T	C		0.98137	-0.04695	0.007475	3.36e-10	0.013234	0.009457	0.161688	-0.01567	0.005006	0.001743	-0.01671	0.008932	0.061411	-0.01177	0.00764	0.123297	-0.01075	0.010013	0.282761
rs143273561	1	159435889	T	C		0.026008	0.046745	0.00635	1.82e-13	-0.01295	0.00803	0.106931	0.009306	0.004245	0.028375	0.003555	0.007572	0.638699	-0.0102	0.006486	0.115962	0.008468	0.008528	0.320683
rs28420559	1	159445481	A	G		0.19356	0.027817	0.002558	1.53e-27	-0.00443	0.00328	0.177287	0.008515	0.001732	8.82e-07	0.003758	0.003091	0.224069	-0.00795	0.002612	0.002333	0.004416	0.003226	0.171063
rs6683999	1	159464491	A	G		0.918059	0.037863	0.003685	9.13e-25	-0.00083	0.00502	0.868516	0.012991	0.00265	9.51e-07	0.001137	0.00473	0.810106	-0.01013	0.003764	0.007124	0.006299	0.004238	0.137219
rs145663198	1	159475349	A	G		0.976355	0.107114	0.006652	2.44e-58	-0.02182	0.008575	0.010927	0.035156	0.004518	7.19e-15	0.025214	0.008062	0.001762	-0.00258	0.006785	0.704028	0.015736	0.008065	0.051043
rs112689575	1	159550965	A	G		0.020935	0.066158	0.007062	7.38e-21	-0.01435	0.009265	0.121361	0.020144	0.004886	3.74e-05	0.012832	0.008726	0.141417	-0.00664	0.00722	0.357528	0.013184	0.008498	0.120801
rs1037144	1	159567848	A	G		0.549464	-0.01351	0.002031	2.9e-11	0.000632	0.002647	0.811281	-0.00567	0.001398	5.02e-05	-0.00313	0.002495	0.209474	-0.00201	0.002075	0.332513	0.000236	0.002492	0.92457
rs61680681	1	159567932	T	C		0.975355	-0.09586	0.006519	5.95e-49	0.013941	0.008543	0.102727	-0.03819	0.004519	2.87e-17	-0.02752	0.008067	0.000647	0.002274	0.006663	0.732921	-0.00877	0.008729	0.315013
rs7517317	1	159582747	T	C		0.262832	0.054024	0.002296	2.1e-122	-0.00934	0.003	0.001846	0.016517	0.001584	1.83e-25	0.008168	0.002827	0.003856	-0.001	0.002345	0.670732	0.004754	0.002868	0.097389
rs72698553	1	159601212	T	C		0.015392	-0.05944	0.00821	4.47e-13	0.026621	0.01055	0.011626	-0.01248	0.005575	0.025182	-0.01581	0.009949	0.111967	-0.00197	0.008382	0.814532	0.004206	0.010243	0.681338
rs4656241	1	159613986	T	C		0.803303	-0.07841	0.002524	8.65e-212	0.012107	0.003265	0.000209	-0.02128	0.001737	1.62e-34	-0.00576	0.003099	0.063149	0.004227	0.002116	0.045783	-0.0094	0.003021	0.00187
rs75425760	1	159645826	A	C		0.934055	-0.11799	0.004072	1.45e-184	0.025696	0.005371	1.72e-06	-0.03271	0.002837	9.52e-31	-0.01632	0.005064	0.001265	0.003212	0.00416	0.440051	-0.00773	0.00467	0.098103
rs17459069	1	159648693	T	C		0.038409	-0.10489	0.005225	1.21e-89	0.023495	0.006625	0.000391	-0.02855	0.003527	5.66e-16	-0.01643	0.006291	0.008996	0.001754	0.004487	0.695822	-0.0079	0.008701	0.363941
rs116073407	1	159650531	A	G		0.016002	0.059255	0.008055	1.88e-13	-0.00655	0.010926	0.548576	0.016538	0.005768	0.00414	0.001267	0.010294	0.902066	0.004153	0.008226	0.613657	0.002872	0.009624	0.765377
rs116247097	1	159658880	A	G		0.977473	-0.10235	0.006811	4.92e-51	0.008426	0.008765	0.336359	-0.02883	0.004621	4.39e-10	-0.00383	0.008248	0.642644	-0.00177	0.00696	0.79956	-0.02611	0.007876	0.000917
rs61821592	1	159670262	T	C		0.020047	-0.07584	0.007211	7.16e-26	0.019045	0.00914	0.037176	-0.01291	0.004821	0.007406	-0.00084	0.008606	0.922487	-0.0117	0.007355	0.111784	-0.00191	0.008687	0.826107
rs876538	1	159675717	T	C		0.215812	-0.01831	0.002439	5.95e-14	0.002632	0.003149	0.403288	-0.00509	0.001676	0.002403	-0.00132	0.00299	0.658736	0.002771	0.00208	0.18276	-0.00361	0.003088	0.24194
rs3093070	1	159680817	T	G		0.983089	-0.0999	0.007796	1.37e-37	0.019185	0.009867	0.051864	-0.02591	0.005239	7.61e-07	-0.00929	0.009349	0.320307	0.012321	0.006715	0.066547	-0.00201	0.009616	0.834282
rs3116654	1	159695761	A	G		0.871762	0.093519	0.003023	3.74e-210	-0.01328	0.003875	0.00061	0.025235	0.002046	5.82e-35	0.006391	0.003651	0.080043	-0.00078	0.003086	0.801034	0.012243	0.003678	0.000872
rs180689986	1	159701152	A	G		0.014055	0.177412	0.008586	7.36e-95	-0.04815	0.011046	1.31e-05	0.049436	0.005827	2.16e-17	0.037288	0.0104	0.000336	-0.00607	0.008785	0.489365	0.008276	0.009681	0.392591
rs61462052	1	159701345	A	G		0.013199	-0.05225	0.008856	3.64e-09	0.024607	0.012673	0.052167	-0.01062	0.006701	0.113092	-0.01327	0.011961	0.267369	-0.01379	0.009044	0.127334	-0.01769	0.009857	0.072672
rs75771160	1	159710872	T	C		0.908703	0.079304	0.003509	4.29e-113	-0.01388	0.004602	0.002563	0.022105	0.002429	9.03e-20	0.008116	0.004335	0.061208	3.87e-05	0.003583	0.991375	0.005008	0.004226	0.236049
rs12760385	1	159722353	A	G		0.980063	-0.12634	0.007195	5.11e-69	0.025841	0.009125	0.004626	-0.03605	0.004845	1.01e-13	-0.02093	0.008647	0.015515	-0.00224	0.006546	0.731672	-0.01536	0.010114	0.128729
rs115585839	1	159726586	T	G		0.020384	0.101499	0.007152	1.04e-45	-0.01295	0.009039	0.152081	0.029373	0.004768	7.24e-10	0.010988	0.008511	0.19668	0.009546	0.007301	0.191082	0.022499	0.009513	0.018026
rs3806186	1	159749110	T	G		0.675903	0.021219	0.002159	8.67e-23	-0.00523	0.002829	0.064512	0.006449	0.001494	1.58e-05	0.004586	0.002666	0.085394	-0.00261	0.002205	0.237257	0.001518	0.002595	0.55846
rs61821624	1	159773350	T	C		0.161613	0.018006	0.002746	5.46e-11	-0.00541	0.003515	0.123829	0.004353	0.001856	0.018991	0.003594	0.003313	0.277889	0.003221	0.002803	0.250543	0.004106	0.003654	0.261173
rs145147679	1	159787423	A	G		0.016446	0.043964	0.007947	3.16e-08	-0.02015	0.010164	0.047413	0.015161	0.005367	0.004728	0.023399	0.009575	0.014534	0.005283	0.008127	0.515626	0.000858	0.010209	0.933056
rs7521729	1	159844819	A	C		0.119685	0.017463	0.003092	1.63e-08	-0.0016	0.003971	0.687279	0.008628	0.002113	4.45e-05	0.00757	0.003771	0.044673	0.000294	0.002576	0.909019	0.005855	0.003774	0.12084
rs527248	1	177875514	A	G		0.794645	-0.01971	0.002477	1.78e-15	0.021	0.003185	4.28e-11	0.005896	0.0017	0.000522	-0.00446	0.003031	0.140852	-0.04441	0.001931	4.35e-117	-0.02263	0.003197	1.46e-12
rs12058769	1	198176723	T	C		0.760025	-0.0175	0.002349	9.36e-14	0.006906	0.003117	0.026687	-0.00442	0.001659	0.007682	-0.0053	0.00296	0.073132	-0.00451	0.001981	0.022952	-0.00404	0.002743	0.141182
rs8024	1	201845575	A	C	Yes	0.330865	0.011708	0.002132	3.99e-08	-0.01605	0.002755	5.6e-09	0.00058	0.001466	0.692536	0.012879	0.002616	8.5e-07	0.023	0.001819	1.24e-36	0.005057	0.002678	0.05896
rs17417252	1	205216110	A	G		0.738099	-0.01522	0.002282	2.59e-11	0.012005	0.002983	5.72e-05	-0.00322	0.001588	0.042455	-0.00997	0.002833	0.00043	-0.00729	0.001938	0.000168	-0.00168	0.002761	0.542154
rs10864088	1	214392881	A	G		0.692937	-0.01604	0.002191	2.49e-13	-0.00194	0.002875	0.499152	-0.00659	0.001518	1.41e-05	-0.00072	0.002709	0.791328	-0.00104	0.002238	0.641626	-0.00297	0.002702	0.27238
rs56347111	1	221061116	A	C		0.228611	-0.01794	0.002407	8.96e-14	0.021985	0.003106	1.47e-12	0.00015	0.00164	0.927129	-0.01219	0.002927	3.12e-05	0.001813	0.002458	0.460628	-0.00407	0.003031	0.179519
rs12140498	1	222098690	T	C		0.197704	-0.01739	0.002519	5.13e-12	-0.00277	0.003245	0.392507	-0.00426	0.001727	0.013592	0.004376	0.003081	0.155549	-0.01005	0.002128	2.35e-06	-0.00272	0.003132	0.384489
rs11122456	1	230305966	A	G	Yes	0.39773	0.012658	0.002065	8.8e-10	-0.05676	0.002702	5.62e-98	-0.00424	0.001427	0.002975	0.044741	0.002546	4.18e-69	0.011808	0.002109	2.16e-08	0.012673	0.00252	4.91e-07
rs10924372	1	236312326	T	C		0.631188	-0.01347	0.002095	1.28e-10	0.000479	0.002721	0.860149	-0.0064	0.001437	8.53e-06	-0.00421	0.002564	0.100271	-6.18e-05	0.002139	0.976956	0.000582	0.00256	0.820328
rs79380843	1	243781484	A	G		0.979477	-0.04089	0.007129	9.68e-09	0.022899	0.00959	0.016952	-0.01253	0.005059	0.013293	-0.02561	0.00903	0.004568	-0.03336	0.007284	4.65e-06	-0.03044	0.009155	0.000882
rs4658403	1	243832560	T	C		0.824437	-0.01991	0.002637	4.41e-14	0.016422	0.00351	2.89e-06	-0.00091	0.001868	0.625729	-0.00868	0.003334	0.009187	-0.01702	0.002246	3.59e-14	-0.01125	0.003191	0.000422
rs61838754	1	247569321	T	C		0.665333	-0.01377	0.002143	1.31e-10	0.00452	0.002806	0.10724	-3.35e-05	0.001481	0.981939	0.003119	0.002644	0.238228	-0.00171	0.002189	0.434425	-0.00251	0.002823	0.37341
rs72771996	1	247593978	A	G		0.070274	0.022711	0.003954	9.27e-09	-0.00964	0.005156	0.061615	0.001874	0.002724	0.49158	0.00045	0.004863	0.926212	0.001558	0.00404	0.699819	0.004473	0.004883	0.359672
rs10925019	1	247595850	T	C		0.12321	0.029933	0.003053	1.07e-22	-0.01071	0.003957	0.006824	0.002221	0.002106	0.291575	-0.00217	0.003758	0.564453	0.002791	0.00259	0.281207	-0.00061	0.003708	0.869099
rs10925024	1	247599025	T	C		0.159613	-0.02316	0.00276	4.78e-17	0.010473	0.003598	0.003603	0.000577	0.001899	0.761332	0.003175	0.003388	0.348728	-0.00294	0.002818	0.29678	-0.0071	0.003374	0.035273
rs58546652	1	247601778	T	C		0.622638	0.037636	0.002085	7.9e-73	-0.01067	0.002723	8.98e-05	0.004184	0.001438	0.003614	-0.00318	0.002566	0.215286	0.002287	0.002129	0.282838	0.001495	0.002537	0.555637
rs112819557	1	247611514	T	C		0.969908	0.057607	0.005916	2.09e-22	-0.01425	0.007904	0.071391	0.003276	0.004172	0.432301	-0.01397	0.007445	0.060661	0.001342	0.006041	0.824201	-0.00377	0.007322	0.60637
rs10802505	1	247615780	A	G		0.215909	-0.02425	0.002456	5.57e-23	3.15e-05	0.003217	0.992189	-0.0026	0.001698	0.126125	0.009371	0.003031	0.001989	-0.00092	0.002509	0.714069	-0.00118	0.002967	0.691585
rs11802680	1	247615784	A	G		0.221736	0.017049	0.002433	2.43e-12	0.000145	0.003147	0.963355	0.002814	0.001662	0.090354	-0.00504	0.002966	0.089549	-0.00187	0.002484	0.451532	4.5e-05	0.002996	0.988013
rs4362022	1	247616319	T	C		0.844292	-0.02067	0.002768	8.24e-14	0.004569	0.003581	0.201991	-0.00491	0.001905	0.009935	-0.00199	0.003399	0.557925	-0.00356	0.002323	0.125654	-0.00175	0.00338	0.605114
rs4925671	1	247622874	T	C		0.300716	-0.01736	0.002183	1.86e-15	0.004567	0.002832	0.106868	-0.00228	0.001511	0.132111	0.001179	0.002695	0.661849	-0.00117	0.001784	0.513051	3.07e-05	0.002677	0.990861
rs62104180	2	466003	A	G		0.048239	-0.03269	0.004717	4.17e-12	0.025282	0.006026	2.72e-05	-0.0002	0.003183	0.950942	-0.01579	0.00568	0.005437	-0.08997	0.004814	6.12e-78	-0.04049	0.006113	3.51e-11
rs13021737	2	632348	A	G		0.169222	-0.03135	0.002669	7.44e-32	0.024858	0.003452	5.98e-13	0.003136	0.001842	0.088534	-0.00798	0.003285	0.015158	-0.06014	0.002207	2.01e-163	-0.02867	0.003246	1.02e-18
rs12999373	2	663483	A	G		0.253087	-0.01277	0.002302	2.91e-08	0.011799	0.002977	7.38e-05	0.000765	0.001589	0.63004	-0.00559	0.002834	0.048512	-0.02135	0.001893	1.6e-29	-0.00961	0.002737	0.000448
rs754524	2	21311541	T	G	Yes	0.724794	-0.01291	0.002241	8.4e-09	-0.00918	0.002873	0.001398	-0.01803	0.001534	6.93e-32	-0.01455	0.002736	1.05e-07	0.002598	0.001822	0.153923	0.006094	0.002794	0.029157
rs1056074	2	25053828	T	C		0.821393	-0.0162	0.002639	8.29e-10	0.014312	0.003437	3.13e-05	-0.00089	0.001815	0.62294	-0.00886	0.003239	0.006254	-0.02022	0.002695	6.17e-14	-0.01155	0.003231	0.000349
rs6545790	2	25109302	A	G		0.542067	-0.02058	0.002014	1.6e-24	0.014421	0.00262	3.73e-08	-0.00071	0.001395	0.61194	-0.00724	0.002488	0.003615	-0.03106	0.001706	4.46e-74	-0.01309	0.002459	1.03e-07
rs34165519	2	27007428	T	C		0.975591	-0.0458	0.006549	2.7e-12	0.033888	0.00834	4.84e-05	-0.02323	0.00441	1.38e-07	-0.05321	0.007871	1.38e-11	-0.02129	0.00669	0.00146	-0.01656	0.007436	0.025944
rs12467466	2	27009478	T	C		0.245353	-0.0247	0.002326	2.41e-26	0.012564	0.002986	2.58e-05	-0.0142	0.001593	4.91e-19	-0.02566	0.002842	1.7e-19	-0.00812	0.001818	7.9e-06	-0.0097	0.002906	0.000845
rs12617848	2	27118679	T	C		0.14928	0.017982	0.002836	2.29e-10	-0.0102	0.003686	0.005673	0.015976	0.001946	2.19e-16	0.028823	0.003472	1.03e-16	-0.0065	0.002896	0.024738	0.004651	0.003338	0.163574
rs61742729	2	27172231	T	C		0.032131	0.035155	0.005731	8.57e-10	-0.01185	0.007391	0.108783	0.03421	0.003899	1.74e-18	0.054579	0.006959	4.38e-15	-0.00506	0.005847	0.386517	0.01711	0.006923	0.013454
rs1659684	2	27384710	T	C		0.271628	-0.02343	0.002272	6.31e-25	0.014059	0.002931	1.61e-06	-0.01998	0.001548	3.96e-38	-0.03751	0.002762	5.18e-42	0.002589	0.00232	0.264453	-0.00873	0.002871	0.002368
rs934986	2	27404846	A	C		0.104644	-0.02453	0.00329	8.97e-14	0.019327	0.004254	5.53e-06	-0.02006	0.002253	5.47e-19	-0.04218	0.004022	9.73e-26	0.002563	0.00323	0.427578	-0.00357	0.004119	0.386746
rs1659681	2	27412283	A	G		0.069053	-0.04086	0.003986	1.18e-24	0.030129	0.005533	5.18e-08	-0.03418	0.002925	1.46e-31	-0.0683	0.005219	3.95e-39	-0.00066	0.004075	0.871069	-0.01149	0.004801	0.016714
rs115072643	2	27450763	T	G		0.98185	0.042592	0.007571	1.85e-08	-0.02022	0.009559	0.034394	0.028986	0.005038	8.75e-09	0.04916	0.008993	4.59e-08	0.000704	0.007721	0.927313	-0.00178	0.009225	0.847113
rs75252677	2	27470531	A	G		0.02271	-0.0391	0.006784	8.22e-09	0.014856	0.008526	0.081431	-0.03828	0.004506	1.98e-17	-0.06244	0.008045	8.39e-15	0.012546	0.00693	0.070231	-0.01265	0.010532	0.229545
rs112001928	2	27566454	A	G		0.978612	-0.04023	0.006986	8.48e-09	0.022673	0.009029	0.012035	-0.03264	0.004767	7.54e-12	-0.05943	0.008508	2.85e-12	0.001719	0.007132	0.809524	-0.0065	0.009079	0.4741
rs41288829	2	27590666	T	C		0.025431	0.043805	0.00642	8.89e-12	-0.01883	0.008157	0.020983	0.04211	0.00431	1.51e-22	0.071957	0.007691	8.33e-21	0.001835	0.006547	0.779312	0.017732	0.00858	0.038761
rs2384629	2	27606098	A	G		0.028087	0.042001	0.006077	4.8e-12	-0.01658	0.007731	0.032028	0.032538	0.004105	2.24e-15	0.051773	0.007325	1.58e-12	-0.01218	0.00498	0.014481	0.010882	0.007416	0.142267
rs76984581	2	27606586	T	C		0.16963	-0.03432	0.002693	3.43e-37	0.007672	0.003433	0.025429	-0.02892	0.001813	2.71e-57	-0.04078	0.003235	1.97e-36	0.001388	0.00275	0.613642	-0.00177	0.003389	0.601716
rs113271819	2	27698742	A	G		0.021868	0.042215	0.006911	1e-09	-0.00939	0.008762	0.283973	0.043605	0.004634	4.94e-21	0.065377	0.008269	2.66e-15	-0.00392	0.007052	0.577962	0.018155	0.010078	0.071641
rs115961201	2	27704896	A	G		0.037207	-0.04423	0.00534	1.19e-16	0.017674	0.00693	0.010766	-0.04346	0.00366	1.61e-32	-0.07117	0.006532	1.22e-27	0.005827	0.005454	0.2853	-0.00498	0.006524	0.445141
rs1260326	2	27730940	T	C		0.387982	0.070358	0.002054	3.83e-257	-0.02845	0.002663	1.25e-26	0.065036	0.001421	0	0.105913	0.002534	0	-0.01459	0.001648	8.4e-19	0.011808	0.002484	2.01e-06
rs116361102	2	27732845	A	G		0.024615	0.045275	0.006523	3.89e-12	-0.01065	0.008267	0.197484	0.04532	0.004357	2.44e-25	0.066233	0.007776	1.63e-17	-0.0266	0.006663	6.53e-05	0.007375	0.0086	0.391149
rs141428740	2	27735033	A	G		0.056086	0.055261	0.004393	2.7e-36	-0.03018	0.005644	8.89e-08	0.044932	0.002981	2.43e-51	0.081333	0.00532	9.28e-53	-0.00081	0.004485	0.8566	0.00934	0.004716	0.047656
rs77535061	2	27796159	T	G		0.062003	0.035358	0.004191	3.26e-17	-0.00794	0.005368	0.13924	0.03503	0.002833	4.13e-35	0.049888	0.005057	5.85e-23	-0.01989	0.004277	3.31e-06	-0.00511	0.005271	0.33233
rs184565252	2	27817174	A	G		0.018219	0.048169	0.007557	1.84e-10	-0.01255	0.009533	0.188109	0.045612	0.00504	1.42e-19	0.068896	0.008994	1.85e-14	-0.00752	0.007721	0.330071	0.019483	0.01057	0.065293
rs58199976	2	27934524	T	C		0.735853	0.034444	0.002292	5.04e-51	-0.00975	0.002984	0.001092	0.033356	0.001576	1.79e-99	0.050116	0.002812	4.85e-71	-0.01132	0.002341	1.33e-06	0.006902	0.002771	0.012741
rs77189911	2	27934711	T	C		0.944585	0.026296	0.004418	2.64e-09	-0.01695	0.005617	0.002541	0.017325	0.002966	5.21e-09	0.034249	0.005295	9.91e-11	-0.00287	0.004508	0.52429	0.0093	0.005862	0.112632
rs17758075	2	28145159	T	G		0.271944	-0.02252	0.002271	3.59e-23	0.009941	0.002925	0.000678	-0.01643	0.001545	1.97e-26	-0.02714	0.002757	7.2e-23	0.000406	0.002319	0.860998	-0.00149	0.002851	0.6017
rs4666042	2	28421461	A	G		0.744025	0.024656	0.002294	5.96e-27	-0.01275	0.002992	2.05e-05	0.019195	0.001596	2.62e-33	0.034127	0.002848	4.41e-33	0.002826	0.001834	0.123264	0.00678	0.003011	0.024361
rs55807911	2	28421473	T	C		0.802788	-0.0288	0.00254	8.42e-30	0.015259	0.003301	3.79e-06	-0.0232	0.001742	1.84e-40	-0.04115	0.00311	5.6e-40	0.000265	0.002594	0.918739	-0.00234	0.003012	0.43789
rs1565326	2	28557080	T	C		0.912713	-0.02847	0.003545	9.75e-16	0.017741	0.004787	0.00021	-0.02131	0.002552	6.92e-17	-0.04027	0.004552	8.92e-19	-0.00117	0.002855	0.682095	-0.00713	0.004046	0.078001
rs2279990	2	28636740	A	G		0.541508	0.012719	0.002008	2.41e-10	-0.00458	0.002608	0.078967	0.007926	0.001392	1.23e-08	0.011368	0.002482	4.66e-06	-0.0046	0.001611	0.004308	0.000324	0.002462	0.895356
rs2110944	2	37090233	T	C		0.481339	-0.01443	0.002023	9.62e-13	0.012605	0.002635	1.72e-06	-0.00416	0.001391	0.002771	-0.01301	0.002483	1.62e-07	-0.00628	0.002066	0.002377	-0.0086	0.002466	0.000485
rs4299376	2	44072576	T	G		0.683334	-0.01255	0.002154	5.68e-09	-0.01589	0.002785	1.15e-08	-0.01866	0.001484	2.79e-36	-0.00931	0.002647	0.000434	0.002309	0.0018	0.199606	0.002651	0.002669	0.320623
rs76866386	2	44075483	T	C	Yes	0.934556	0.026096	0.004087	1.71e-10	0.022162	0.005333	3.24e-05	0.032665	0.002814	3.8e-31	0.020895	0.005024	3.19e-05	7.13e-05	0.004172	0.986356	0.006218	0.004801	0.195288
rs4519576	2	48966146	T	C	Yes	0.508955	-0.011	0.002007	4.16e-08	0.014402	0.002608	3.34e-08	-0.00077	0.001388	0.581063	-0.01021	0.002477	3.76e-05	-0.00502	0.001697	0.003082	0.000617	0.002452	0.801327
rs11125757	2	58785543	A	G		0.427012	-0.01113	0.002028	4.07e-08	0.013383	0.002641	4.04e-07	0.000936	0.001406	0.505342	-0.00739	0.002508	0.003219	-0.01633	0.001718	2.03e-21	-0.00847	0.002466	0.000595
rs76040012	2	59150981	T	C		0.896157	0.018845	0.003313	1.29e-08	-0.01182	0.004351	0.006607	0.002278	0.002297	0.321236	0.00675	0.004099	0.099617	0.016713	0.003384	7.87e-07	0.00778	0.004022	0.053102
rs6728037	2	59297346	A	G		0.389149	0.014353	0.002058	3.05e-12	-0.01761	0.002666	3.95e-11	0.00114	0.001419	0.422006	0.013988	0.002533	3.33e-08	0.019943	0.001743	2.51e-30	0.009313	0.002507	0.000204
rs4281907	2	88438226	A	C		0.441317	0.013342	0.00202	4.01e-11	0.002225	0.002621	0.39609	0.007044	0.001395	4.46e-07	0.003079	0.00249	0.216227	0.002343	0.001712	0.171069	0.005116	0.002459	0.037506
rs4851487	2	102302978	T	C		0.405015	0.013655	0.002044	2.36e-11	-0.00374	0.002665	0.16056	0.004007	0.001418	0.004729	0.00371	0.002531	0.14264	0.002879	0.001726	0.095246	0.006068	0.002491	0.014851
rs6729953	2	102723094	A	C		0.821376	0.015525	0.00262	3.11e-09	-0.00674	0.003345	0.043903	0.001694	0.00178	0.341369	0.001563	0.003176	0.622578	0.005182	0.00221	0.019052	0.000657	0.003225	0.838599
rs4141632	2	102757139	A	G		0.239565	0.021267	0.002368	2.68e-19	-0.008	0.003072	0.009242	0.004146	0.001622	0.010576	0.003556	0.002895	0.219311	0.001873	0.002418	0.438568	0.000878	0.002939	0.765049
rs12996505	2	102931802	A	G		0.475521	0.013793	0.002024	9.4e-12	-0.00724	0.002634	0.006011	0.006133	0.001391	1.03e-05	0.011101	0.002482	7.74e-06	0.005337	0.002067	0.009819	0.003875	0.002468	0.116376
rs7570924	2	112916296	A	G		0.22676	-0.0146	0.002414	1.45e-09	0.00888	0.003106	0.004254	-0.00322	0.001641	0.050018	-0.0073	0.002928	0.012711	-0.00505	0.002465	0.040567	-0.00682	0.002977	0.021945
rs1143642	2	113588553	A	G		0.084584	0.020806	0.003632	1.01e-08	-0.00907	0.004835	0.060542	0.001718	0.002552	0.50075	8.04e-05	0.004554	0.985911	-0.00055	0.003711	0.8812	0.000988	0.00452	0.827001
rs1143625	2	113595359	T	C		0.731596	0.017199	0.002282	4.76e-14	-0.00011	0.002964	0.969406	0.000623	0.001564	0.690423	-0.00928	0.002792	0.000887	-0.00521	0.002331	0.025398	-0.00404	0.002999	0.177546
rs11695148	2	113732263	A	G		0.792733	0.015612	0.002476	2.86e-10	-0.00237	0.003187	0.457394	0.001039	0.001695	0.539954	-0.00467	0.003024	0.122475	-0.00159	0.0021	0.449964	0.00254	0.003074	0.408691
rs6743376	2	113832333	A	C		0.653891	0.024103	0.002112	3.68e-30	-0.00992	0.002735	0.000285	-2.76e-05	0.001453	0.984841	-0.00327	0.002593	0.206739	0.002923	0.00185	0.114148	0.005034	0.002614	0.054125
rs139076984	2	113839374	T	G		0.983605	-0.06011	0.007959	4.27e-14	0.021246	0.010299	0.039124	-0.00047	0.005431	0.931753	0.011398	0.009694	0.239674	-0.00158	0.008127	0.845695	-0.01087	0.010386	0.295306
rs55709272	2	113867288	T	C		0.563524	-0.03987	0.002038	3.21e-85	0.010484	0.002651	7.68e-05	-0.00241	0.0014	0.084566	0.00772	0.002498	0.002002	-0.00182	0.002081	0.383013	-0.00278	0.002486	0.262712
rs72829856	2	113913287	A	G		0.087776	-0.03147	0.003572	1.24e-18	0.009507	0.004535	0.036065	-0.00182	0.002396	0.447795	0.004589	0.004276	0.283198	-0.00287	0.003647	0.431536	-0.00045	0.004628	0.923325
rs6739883	2	113914312	A	G		0.175451	0.019892	0.002639	4.74e-14	-0.00537	0.003435	0.117946	0.001294	0.001828	0.479129	-0.00326	0.003262	0.317973	0.004002	0.002282	0.079514	0.002952	0.003197	0.35569
rs77143791	2	113978183	A	G		0.957793	0.030888	0.005027	8.01e-10	-0.01097	0.006692	0.101189	0.002034	0.00353	0.564374	-0.00141	0.006298	0.822244	0.020417	0.005134	6.98e-05	0.01015	0.005832	0.081793
rs11889663	2	114042706	T	C		0.655701	0.014982	0.002127	1.88e-12	-0.00916	0.002772	0.000948	0.001326	0.001464	0.364826	0.003963	0.002612	0.129233	0.007343	0.002172	0.000725	0.006556	0.002584	0.011164
rs1968614	2	114137621	A	G		0.678305	0.012727	0.002164	4.05e-09	-0.00697	0.002802	0.01289	0.001155	0.00148	0.435047	0.002807	0.002641	0.287834	0.006475	0.002209	0.003381	0.008685	0.002681	0.001197
rs78347243	2	169848557	T	C		0.077412	-0.02439	0.003782	1.12e-10	-0.00383	0.004939	0.438365	-0.01323	0.002609	3.93e-07	-0.00605	0.004657	0.193623	-0.00426	0.003862	0.270128	-0.00047	0.004548	0.917513
rs3770600	2	169868253	T	C		0.056139	0.030848	0.004391	2.13e-12	-0.00206	0.005791	0.722638	0.010472	0.003057	0.000614	0.002945	0.005457	0.589449	0.002217	0.004485	0.62115	-0.00187	0.005109	0.714483
rs2161037	2	169893419	A	G		0.554518	0.020122	0.002018	2.09e-23	0.002725	0.002619	0.298012	0.011037	0.001394	2.4e-15	0.005845	0.002487	0.018748	0.0036	0.001704	0.03468	0.003981	0.002469	0.10684
rs1477061	2	171683107	T	C		0.742093	0.013447	0.00231	5.86e-09	-0.00814	0.00305	0.007641	0.003362	0.00161	0.036757	0.007263	0.002873	0.011466	0.004627	0.00236	0.049868	0.00702	0.002787	0.011789
rs930036	2	171941018	A	G		0.384205	0.013113	0.002063	2.05e-10	-0.00606	0.002688	0.024288	0.003311	0.001431	0.020678	0.005312	0.002553	0.037452	0.005451	0.001745	0.001782	0.005408	0.002506	0.030922
rs10497423	2	174847693	T	G		0.591288	-0.01253	0.002041	8.14e-10	0.005649	0.002652	0.033157	-0.00377	0.001411	0.007564	-0.00559	0.002518	0.026565	-0.00344	0.001721	0.045578	0.000676	0.002506	0.787315
rs34234296	2	175166636	A	G		0.387528	-0.01191	0.002075	9.43e-09	0.010344	0.002693	0.000122	-0.00361	0.001422	0.011118	-0.01177	0.002537	3.48e-06	-0.01508	0.002118	1.1e-12	-0.00897	0.00255	0.000433
rs1869358	2	178180703	T	C		0.238262	0.018006	0.002372	3.2e-14	-0.0098	0.003133	0.001752	0.003291	0.001654	0.046617	0.005891	0.002952	0.045956	0.003026	0.002423	0.211771	0.006757	0.002904	0.019979
rs12998606	2	188725859	A	G	Yes	0.563538	0.011301	0.002023	2.32e-08	-0.00313	0.002626	0.233761	0.001465	0.001398	0.294344	0.00023	0.002493	0.926427	0.008237	0.00171	1.45e-06	0.006254	0.002459	0.010993
rs6435156	2	203425475	T	C		0.260824	0.014461	0.002302	3.33e-10	0.001942	0.003014	0.51925	0.012335	0.001591	8.84e-15	0.0126	0.002839	9.07e-06	0.004049	0.002351	0.085051	0.008851	0.002836	0.001806
rs1441171	2	214033637	T	G		0.525116	-0.01823	0.002024	2.11e-19	0.002774	0.002633	0.292129	-0.00153	0.00139	0.271046	0.004711	0.002481	0.057598	-0.00202	0.002067	0.328251	-0.00183	0.002473	0.459723
rs6436758	2	229000048	A	G		0.659269	-0.01342	0.002117	2.3e-10	0.012054	0.002752	1.19e-05	-0.00177	0.001465	0.225932	-0.00957	0.002613	0.000251	-0.01458	0.001809	7.62e-16	-0.01103	0.002555	1.6e-05
rs10498240	2	230734531	A	C		0.312419	0.014587	0.002165	1.59e-11	-0.00918	0.002806	0.001068	0.00228	0.001493	0.126894	0.006759	0.002665	0.011199	0.015045	0.001843	3.27e-16	0.008873	0.002606	0.00066
rs12620844	2	232324510	T	C		0.558103	-0.01364	0.002035	2.03e-11	0.00893	0.002656	0.000772	-0.00227	0.001402	0.104816	-0.00625	0.002502	0.012551	-0.00877	0.002078	2.44e-05	-0.00588	0.00247	0.017307
rs59916403	2	242370751	T	G		0.35294	0.011859	0.002115	2.05e-08	0.009184	0.002753	0.000851	0.003388	0.001453	0.019725	-0.01062	0.002594	4.23e-05	-0.00412	0.00216	0.056167	-0.00424	0.002596	0.102092
rs9812100	3	4763301	A	G		0.464185	-0.01304	0.002027	1.23e-10	0.008692	0.002631	0.000954	-0.00616	0.001389	9.22e-06	-0.01306	0.002479	1.39e-07	-0.00337	0.00207	0.102946	-0.00528	0.002494	0.034218
rs2648536	3	9407022	T	C		0.387739	0.015035	0.002059	2.83e-13	-0.01033	0.002672	0.00011	0.00241	0.001422	0.090238	0.007116	0.002538	0.005047	0.008963	0.001735	2.4e-07	0.003084	0.002491	0.215667
rs4390955	3	18754697	A	C		0.727163	0.013536	0.002252	1.86e-09	-0.01295	0.002938	1.05e-05	0.000376	0.001564	0.810153	0.007575	0.002791	0.006646	0.010755	0.001889	1.25e-08	0.010025	0.002705	0.00021
rs6792725	3	24520283	A	G		0.30437	0.016675	0.002182	2.11e-14	-0.00565	0.00283	0.046067	0.010568	0.001505	2.21e-12	0.015185	0.002686	1.57e-08	-0.00326	0.001871	0.081542	0.002586	0.002591	0.318298
rs10433573	3	25706277	A	C		0.703497	0.012676	0.002213	1.01e-08	-0.0087	0.002892	0.002625	0.004419	0.001527	0.003801	0.010328	0.002725	0.000151	0.007478	0.00226	0.000936	0.005532	0.002681	0.039045
rs11129662	3	35696096	A	G		0.66658	-0.01314	0.002128	6.65e-10	0.010572	0.002773	0.000137	-0.00344	0.001476	0.019928	-0.01089	0.002633	3.54e-05	-0.01194	0.001801	3.37e-11	-0.00945	0.002608	0.000292
rs6768108	3	36998755	T	C		0.433258	-0.01192	0.002025	3.93e-09	0.011795	0.002622	6.85e-06	-0.00391	0.001396	0.005083	-0.01319	0.00249	1.17e-07	-0.00489	0.00171	0.004247	-0.00823	0.002477	0.000897
rs13092573	3	46988561	T	C		0.344309	0.011993	0.002111	1.35e-08	-0.01113	0.002733	4.64e-05	0.004427	0.001455	0.002339	0.013373	0.002595	2.57e-07	0.003647	0.001804	0.043175	0.007825	0.002586	0.002478
rs6786055	3	48751820	T	G		0.634072	0.014725	0.002098	2.25e-12	-0.00955	0.002721	0.000449	0.003378	0.001437	0.01872	0.007064	0.002565	0.005879	0.00278	0.002143	0.194433	-0.00983	0.002545	0.000112
rs12635454	3	48763656	A	G		0.093049	0.019515	0.003479	2.03e-08	-0.02223	0.004506	8.05e-07	-0.00215	0.00238	0.366723	0.009868	0.004248	0.020183	0.027168	0.003554	2.09e-14	0.006601	0.004603	0.151563
rs2280406	3	49941436	A	G		0.498419	0.023854	0.002006	1.36e-32	-0.02664	0.002608	1.71e-24	-0.00315	0.001388	0.023479	0.010186	0.002477	3.92e-05	0.023407	0.001698	2.99e-43	0.008522	0.002447	0.000496
rs75208336	3	50203360	A	G		0.101385	-0.0245	0.003348	2.54e-13	0.027088	0.004277	2.39e-10	0.000279	0.002256	0.901635	-0.01491	0.004027	0.000213	-0.01812	0.003419	1.16e-07	-0.00697	0.004172	0.094812
rs6801781	3	71632266	A	G		0.313493	0.011934	0.002179	4.3e-08	-0.01186	0.002856	3.28e-05	-0.00234	0.001508	0.121488	0.001614	0.002692	0.548864	0.002138	0.002225	0.33667	0.008174	0.00262	0.001813
rs13066686	3	94075026	A	C		0.398809	-0.01401	0.002044	7.22e-12	0.014596	0.002646	3.46e-08	-0.00193	0.001412	0.171198	-0.01235	0.002519	9.35e-07	-0.01572	0.001634	6.36e-22	-0.01081	0.002491	1.41e-05
rs11708067	3	123065778	A	G		0.761374	-0.01298	0.002348	3.22e-08	0.014564	0.003021	1.43e-06	0.002508	0.001613	0.11983	-0.00356	0.002876	0.215738	-0.00721	0.001894	0.00014	0.000865	0.003037	0.775822
rs11927656	3	123251793	A	G		0.793696	-0.01406	0.002479	1.43e-08	0.010976	0.003186	0.00057	-0.00376	0.001696	0.026596	-0.01135	0.003027	0.000176	-0.01327	0.002108	3.05e-10	-0.00594	0.003141	0.058462
rs7630827	3	131908305	T	C		0.472612	0.011271	0.002009	2.03e-08	-0.00567	0.002612	0.03005	0.001753	0.00139	0.207315	0.003369	0.00248	0.174439	0.008414	0.001699	7.28e-07	0.005134	0.002458	0.036742
rs6779146	3	135907213	T	C		0.770615	-0.01715	0.002404	9.8e-13	-0.01981	0.003126	2.32e-10	-0.00473	0.001651	0.004173	0.023938	0.002946	4.47e-16	0.019499	0.002455	1.99e-15	0.015853	0.002948	7.57e-08
rs6809307	3	156862041	T	C		0.257022	0.01415	0.002296	7.11e-10	-0.00837	0.002988	0.0051	-0.00306	0.00159	0.054348	-0.00389	0.002837	0.170541	0.014093	0.001937	3.42e-13	0.004069	0.002794	0.145267
rs1514895	3	170705693	A	G		0.709796	-0.01969	0.002205	4.17e-19	0.010245	0.002882	0.000379	-0.00739	0.001539	1.58e-06	-0.01423	0.002744	2.17e-07	-0.01415	0.00178	1.92e-15	-0.01194	0.002661	7.18e-06
rs247975	3	173107443	T	C		0.462373	-0.01114	0.002013	3.16e-08	0.014455	0.002614	3.2e-08	-0.0001	0.001391	0.941011	-0.01049	0.002481	2.35e-05	-0.01608	0.001715	6.98e-21	-0.0106	0.002458	1.6e-05
rs6443429	3	176869498	A	C		0.349056	0.013306	0.002105	2.58e-10	-0.01093	0.002742	6.71e-05	-7.4e-05	0.001459	0.959529	0.004118	0.002603	0.113694	0.006924	0.001813	0.000134	0.00388	0.002601	0.135823
rs4690098	4	3447156	T	C		0.230437	0.013457	0.002378	1.52e-08	-0.0027	0.003069	0.379606	-0.00875	0.001637	8.84e-08	-0.02084	0.00292	9.71e-13	0.000668	0.001958	0.732965	-0.00027	0.003074	0.929136
rs994596	4	18459828	T	C		0.318327	0.014202	0.002154	4.27e-11	-0.01324	0.002796	2.18e-06	-0.00107	0.001488	0.470361	0.004935	0.002655	0.063087	0.012868	0.001812	1.24e-12	0.008053	0.002622	0.002135
rs34811474	4	25408838	A	G	Yes	0.222265	-0.01503	0.002431	6.28e-10	0.013883	0.003115	8.34e-06	-0.00042	0.001645	0.798142	-0.0092	0.002935	0.001713	-0.03116	0.002482	3.81e-36	-0.0151	0.003094	1.07e-06
rs10008492	4	38765720	T	C		0.351856	0.013026	0.002101	5.62e-10	-0.00462	0.002809	0.100037	-4.36e-06	0.001495	0.997671	-0.00199	0.002668	0.455069	0.008834	0.001759	5.13e-07	0.005961	0.002457	0.01528
rs7689003	4	45125825	A	G		0.338947	-0.0166	0.002114	4.11e-15	0.006853	0.00275	0.012692	-0.00399	0.001468	0.006501	-0.00597	0.002618	0.022557	-0.01166	0.001675	3.33e-12	-0.00769	0.002581	0.002895
rs11729772	4	55277208	A	G		0.329347	0.012571	0.00215	5.05e-09	-0.00653	0.002793	0.019304	0.001497	0.001475	0.309897	0.003191	0.002632	0.225303	0.010888	0.002196	7.12e-07	0.006551	0.002671	0.014185
rs723585	4	55503194	A	G		0.51924	0.012775	0.002023	2.69e-10	-0.01809	0.002631	6.21e-12	-0.00044	0.001389	0.752341	0.011944	0.002479	1.45e-06	0.015994	0.002066	9.75e-15	0.009495	0.002477	0.000126
rs6845642	4	67804890	A	G		0.787568	-0.01418	0.002453	7.44e-09	0.015478	0.003162	9.83e-07	-0.00132	0.001683	0.431336	-0.01205	0.003003	6e-05	-0.01191	0.00204	5.26e-09	-0.01615	0.002975	5.67e-08
rs4148155	4	89054667	A	G		0.887951	0.018633	0.003173	4.28e-09	-0.00447	0.004083	0.274072	0.000678	0.00218	0.755713	-0.00238	0.003889	0.540421	0.018879	0.002526	7.86e-14	0.020323	0.004064	5.72e-07
rs1229984	4	100239319	T	C		0.031284	-0.03207	0.005806	3.32e-08	-0.00829	0.008902	0.351672	-0.01055	0.004703	0.024855	0.008728	0.008396	0.298562	-0.03446	0.005937	6.47e-09	-0.00586	0.005826	0.314858
rs1229978	4	100256199	T	C	Yes	0.594319	-0.01231	0.002043	1.7e-09	0.01403	0.002643	1.1e-07	0.001669	0.001407	0.235387	-0.00521	0.00251	0.037725	-0.00791	0.001718	4.21e-06	-0.00577	0.002497	0.020943
rs1450786	4	112653076	A	G	Yes	0.623853	0.011485	0.002086	3.7e-08	-0.0074	0.002726	0.006609	0.001585	0.001439	0.270883	0.004961	0.002569	0.053453	0.013316	0.002131	4.11e-10	0.006105	0.002564	0.017284
rs13109980	4	140886963	A	G		0.322772	-0.01291	0.002146	1.76e-09	0.014001	0.002772	4.41e-07	0.000307	0.001476	0.835145	-0.00803	0.002633	0.002291	-0.01343	0.001814	1.3e-13	-0.00986	0.002643	0.000191
rs116734477	5	52095024	T	C		0.040068	-0.05148	0.005153	1.69e-23	0.003368	0.006606	0.610144	-0.01141	0.003487	0.001061	0.005432	0.006223	0.382671	-0.00086	0.005261	0.870387	-0.0067	0.006985	0.337182
rs4865540	5	52184268	A	C		0.158863	0.017447	0.002745	2.07e-10	-0.00899	0.003577	0.011979	0.001759	0.001904	0.355468	0.002974	0.003397	0.381411	0.005579	0.002282	0.014483	0.004948	0.00321	0.123221
rs750344	5	72979436	A	G		0.711648	0.012879	0.002215	6.11e-09	0.003522	0.002867	0.219255	0.008234	0.001526	6.78e-08	0.003488	0.002723	0.200243	-0.0031	0.001868	0.096612	-0.00175	0.002955	0.553263
rs688180	5	78276747	T	C		0.413953	-0.01275	0.002052	5.24e-10	0.008629	0.002666	0.001209	-0.00081	0.001408	0.564295	-0.0035	0.002512	0.164017	-0.00423	0.002095	0.043735	-0.00427	0.002496	0.087137
rs6453434	5	78570219	T	G		0.647071	0.017435	0.002115	1.67e-16	-0.01645	0.002746	2.08e-09	0.003293	0.001449	0.02308	0.013633	0.002587	1.36e-07	0.007624	0.00216	0.000415	0.005642	0.002577	0.028564
rs6870983	5	87697533	T	C	Yes	0.220724	-0.01396	0.002413	7.27e-09	0.011111	0.003192	0.0005	-0.00182	0.001704	0.285604	-0.00864	0.003039	0.004452	-0.02109	0.001974	1.22e-26	-0.00856	0.002876	0.002923
rs12655172	5	88010829	T	C		0.110588	0.018292	0.003199	1.08e-08	-0.02169	0.004245	3.25e-07	-0.00212	0.002258	0.346923	0.011388	0.004028	0.004696	0.030317	0.002749	2.85e-28	0.02247	0.003789	3.02e-09
rs142503704	5	92622421	A	G		0.02207	0.039907	0.00688	6.6e-09	-0.02628	0.008781	0.002762	0.005192	0.004636	0.262777	0.017513	0.008272	0.034248	0.041602	0.007021	3.12e-09	0.02366	0.009079	0.009159
rs11135450	5	95554016	A	G	Yes	0.338383	-0.01183	0.00212	2.41e-08	0.007521	0.00277	0.006636	-0.00094	0.001474	0.52448	-0.00336	0.002631	0.201104	-0.01045	0.001801	6.55e-09	-0.00159	0.002548	0.532927
rs288183	5	107348180	T	G		0.8224	0.017023	0.002625	8.88e-11	-0.00955	0.003431	0.005371	0.00335	0.001826	0.066555	0.00835	0.003258	0.010387	0.02306	0.002256	1.59e-24	0.012376	0.003188	0.000104
rs6595551	5	124139895	T	C		0.182772	-0.01606	0.002596	6.12e-10	0.010095	0.003404	0.003018	-0.00377	0.001811	0.037494	-0.00895	0.003232	0.005627	-0.00856	0.002179	8.62e-05	-0.00905	0.00321	0.004823
rs11242113	5	131777234	A	G		0.197157	-0.01511	0.00254	2.73e-09	-0.00486	0.003368	0.149334	-0.00378	0.001778	0.033466	0.008069	0.003173	0.010998	0.008703	0.002595	0.000796	0.003781	0.003012	0.20938
rs72799498	5	132291157	A	G		0.161129	0.015405	0.002749	2.1e-08	0.002684	0.00355	0.449709	0.0011	0.001874	0.557054	-0.00997	0.003344	0.002871	-0.00071	0.002808	0.801376	-0.00364	0.003364	0.278985
rs12516176	5	150435645	T	C		0.725253	-0.01352	0.002247	1.79e-09	0.002677	0.002923	0.359743	-0.00315	0.001556	0.042994	-0.00044	0.002776	0.875091	-8.04e-05	0.001899	0.966216	0.002422	0.00278	0.383594
rs10035289	5	153095918	A	G		0.457498	0.012432	0.002014	6.68e-10	-0.01023	0.002613	9.09e-05	0.00187	0.001391	0.178881	0.007905	0.002482	0.001445	0.009255	0.0017	5.25e-08	0.008166	0.00246	0.000902
rs286965	5	153360230	T	C		0.364681	-0.01193	0.002084	1.04e-08	0.014027	0.002705	2.15e-07	0.0025	0.00144	0.082483	-0.00445	0.002569	0.083001	-0.01108	0.001764	3.36e-10	-0.01115	0.002529	1.04e-05
rs28660413	5	156719105	T	G		0.939742	0.030042	0.004247	1.51e-12	-0.00798	0.005759	0.166005	0.008583	0.00304	0.004753	0.006377	0.005426	0.239876	0.007358	0.004339	0.089948	0.007062	0.004939	0.152742
rs58889466	5	158253683	T	C		0.923535	-0.02309	0.003803	1.27e-09	0.022192	0.004921	6.49e-06	-0.00578	0.002598	0.025975	-0.02065	0.004637	8.42e-06	-0.00768	0.003883	0.047854	-0.00497	0.004872	0.307635
rs7730898	5	170459675	A	G		0.73461	0.016046	0.002266	1.44e-12	-0.01517	0.002924	2.14e-07	-0.00136	0.00156	0.385156	0.005836	0.002783	0.03601	0.016359	0.001807	1.4e-19	0.010713	0.002746	9.59e-05
rs6888519	5	172171643	T	C		0.957176	-0.04	0.004992	1.11e-15	0.009361	0.006337	0.13961	-0.00875	0.003344	0.008891	-0.00291	0.005968	0.625591	-0.00502	0.005099	0.324642	0.004366	0.006516	0.502848
rs2161374	5	172176886	T	C		0.473702	-0.01695	0.00201	3.27e-17	0.002164	0.002609	0.406946	-0.00303	0.001389	0.028976	0.001938	0.002478	0.434085	-0.00085	0.00171	0.618525	-0.00281	0.002454	0.252109
rs6925389	6	7112819	A	G		0.39207	-0.0148	0.00207	8.8e-13	0.005627	0.002721	0.038661	-0.0046	0.001437	0.001363	-0.00552	0.002564	0.03141	-0.0024	0.002114	0.25559	4.03e-05	0.002504	0.987172
rs5017416	6	18492350	T	G		0.050432	0.026586	0.004618	8.59e-09	-0.01548	0.006168	0.01206	0.004571	0.003261	0.160978	0.0113	0.005821	0.052241	0.030384	0.004718	1.19e-10	0.014486	0.005345	0.006724
rs2177382	6	35050506	A	G		0.834157	-0.01576	0.002697	5.15e-09	-0.00387	0.003516	0.271313	-0.01111	0.00187	2.82e-09	-0.00663	0.003336	0.046826	0.001503	0.002298	0.513112	0.001091	0.003343	0.744133
rs4714508	6	41671677	A	G		0.648287	-0.01683	0.002117	1.87e-15	0.007253	0.002767	0.008754	-0.00524	0.001461	0.000332	-0.00769	0.002607	0.003187	-0.00328	0.002162	0.129528	-0.00577	0.00255	0.023724
rs78470916	6	41674100	T	G		0.054735	0.024528	0.004443	3.39e-08	-0.01669	0.005784	0.003916	-0.00391	0.003055	0.200866	-0.00326	0.005452	0.549829	0.003634	0.004539	0.423348	0.012955	0.00561	0.020928
rs9471889	6	42598371	T	C		0.309908	0.012594	0.002173	6.79e-09	-0.00836	0.002818	0.003019	0.000773	0.001498	0.605593	0.003953	0.002673	0.139091	0.011735	0.001908	7.8e-10	0.007545	0.002612	0.003872
rs144566792	6	43076391	T	C		0.020987	-0.03874	0.007051	3.92e-08	0.031542	0.008953	0.000427	0.003559	0.004727	0.451512	-0.00766	0.008436	0.363647	-0.03552	0.007198	8.05e-07	-0.02912	0.009326	0.001792
rs6905544	6	98411631	A	G		0.391447	-0.01618	0.002055	3.46e-15	0.014545	0.002662	4.65e-08	0.001252	0.001417	0.376796	-0.00513	0.002528	0.042382	-0.01645	0.001724	1.37e-21	-0.00902	0.002519	0.000342
rs57803	6	111612559	A	G		0.820257	-0.01459	0.002632	2.97e-08	0.01774	0.003456	2.86e-07	0.001249	0.001825	0.49381	-0.00914	0.003257	0.005017	-0.01394	0.002688	2.14e-07	-0.01289	0.003176	4.96e-05
rs4946132	6	116341710	T	C		0.403309	0.01746	0.00206	2.35e-17	0.012517	0.002683	3.09e-06	0.016554	0.001417	1.54e-31	0.006873	0.002529	0.006566	-0.00182	0.002104	0.387625	0.001861	0.002499	0.456557
rs4895803	6	126334461	A	G		0.330393	0.013386	0.002149	4.68e-10	-0.0011	0.002772	0.692667	0.002942	0.001464	0.044459	-0.00096	0.002613	0.714138	0.003162	0.002194	0.14953	0.001594	0.002655	0.548299
rs1490384	6	126851160	T	C		0.501155	-0.02706	0.002002	1.26e-41	0.007767	0.002602	0.002831	-0.01045	0.001388	5.06e-14	-0.01179	0.002476	1.92e-06	-0.00478	0.001611	0.003022	-0.00579	0.002441	0.017687
rs2068408	6	127227414	A	C		0.383149	-0.01195	0.002064	6.92e-09	0.008356	0.00268	0.001825	-0.00898	0.001426	3.05e-10	-0.01822	0.002545	8.08e-13	-0.00311	0.001738	0.07324	-0.00153	0.002488	0.537869
rs719727	6	127414838	A	G		0.756489	-0.01402	0.002332	1.81e-09	0.011338	0.003	0.000157	-0.00161	0.001602	0.315959	-0.00721	0.002857	0.011651	-0.00712	0.001844	0.000114	-0.00295	0.00292	0.311749
rs72959041	6	127454893	A	G		0.047093	-0.04178	0.004771	2e-18	-0.02959	0.006022	8.92e-07	-0.00114	0.00318	0.72095	0.049949	0.005676	1.36e-18	-0.02579	0.004867	1.17e-07	-0.00501	0.006019	0.404726
rs9402210	6	130323447	T	C		0.747418	-0.01375	0.002326	3.41e-09	0.010239	0.003004	0.000652	-0.00265	0.001586	0.095016	-0.00726	0.00283	0.010273	0.000161	0.002375	0.945855	0.002282	0.002851	0.42351
rs7744830	6	130367725	T	G		0.315866	-0.02135	0.002174	9.28e-23	0.00726	0.00284	0.010566	-0.01222	0.001499	3.62e-16	-0.01597	0.002675	2.36e-09	0.010707	0.00222	1.42e-06	0.007157	0.002669	0.00732
rs3777892	6	134277162	T	C		0.449095	0.011695	0.002032	8.63e-09	-0.00715	0.002659	0.007136	0.001635	0.001404	0.244012	0.003645	0.002505	0.145716	0.003632	0.002075	0.080073	-0.00064	0.002467	0.79526
rs6930773	6	136015501	T	G		0.409616	0.01117	0.002035	4.04e-08	-0.00526	0.00266	0.048058	0.003522	0.001419	0.013091	0.006164	0.002532	0.014892	0.00522	0.001634	0.0014	0.00845	0.002484	0.000669
rs62432712	6	137964697	A	G		0.785423	-0.02009	0.002462	3.32e-16	0.008225	0.003159	0.009229	-0.00147	0.001668	0.378231	0.000433	0.002977	0.884428	0.000496	0.002514	0.843459	-0.00028	0.003162	0.930466
rs75783118	6	137974104	T	C		0.821069	0.015465	0.002637	4.49e-09	-0.00553	0.003419	0.105934	0.003147	0.001805	0.081238	0.002185	0.003222	0.49755	-0.00481	0.002692	0.074154	0.001287	0.003169	0.684733
rs12523793	6	149973764	A	G		0.329772	-0.01203	0.00215	2.2e-08	0.003572	0.002801	0.202114	-0.0029	0.001479	0.049514	-0.0025	0.002639	0.343164	-0.00068	0.002195	0.758214	-0.0096	0.002607	0.000231
rs1338070	6	153365841	T	G		0.295619	0.016608	0.002199	4.22e-14	-0.01935	0.002894	2.31e-11	0.001077	0.00154	0.484402	0.013871	0.002747	4.44e-07	0.014034	0.001853	3.61e-14	0.010128	0.002641	0.000125
rs893310	6	166335521	T	C		0.526331	-0.01136	0.002009	1.56e-08	0.002433	0.00261	0.351225	-0.00544	0.001389	9.02e-05	-0.00611	0.002479	0.013767	-0.00295	0.001698	0.082318	-0.00331	0.00245	0.176466
rs3808348	7	1028448	T	C		0.201782	-0.02066	0.002518	2.29e-16	-0.0113	0.003245	0.000501	-0.01342	0.001713	4.81e-15	-0.001	0.003058	0.742845	-0.00056	0.002572	0.828766	-0.00391	0.003162	0.216533
rs7455288	7	6416615	T	C		0.756498	0.01377	0.002355	4.99e-09	-0.02189	0.003025	4.63e-13	-0.00785	0.001597	8.91e-07	0.000289	0.00285	0.919281	-0.00121	0.002404	0.615389	-0.00015	0.002986	0.960881
rs57648913	7	21602065	A	G	Yes	0.16257	0.016343	0.002739	2.42e-09	0.002855	0.003513	0.416414	0.011791	0.001855	2.06e-10	0.008175	0.00331	0.013532	-0.00418	0.002796	0.134621	-0.00682	0.003472	0.049524
rs60191955	7	22747720	A	G		0.071008	-0.04051	0.003936	7.76e-25	0.018862	0.005514	0.000625	-0.00386	0.002912	0.185246	-0.00203	0.005199	0.695978	-0.00691	0.004024	0.085937	-0.00821	0.004773	0.085473
rs1880241	7	22759469	A	G		0.500507	0.022898	0.002006	3.64e-30	-0.00777	0.002608	0.0029	0.003302	0.001388	0.017386	0.00129	0.002477	0.60261	0.00468	0.001699	0.005873	0.004932	0.002445	0.04365
rs6461665	7	22796312	A	G		0.307255	-0.01408	0.002191	1.3e-10	0.005331	0.002918	0.067755	-0.0028	0.001541	0.069353	-0.00249	0.00275	0.365621	-0.0006	0.002238	0.788502	-0.00496	0.002582	0.054498
rs113424631	7	22868389	A	G		0.059155	-0.02503	0.004284	5.15e-09	0.010328	0.00575	0.072491	-0.0049	0.003038	0.10683	-0.0047	0.005422	0.386378	7.56e-05	0.004377	0.986224	-0.00367	0.005125	0.473851
rs61542988	7	22882291	T	C		0.25787	-0.02438	0.00231	4.93e-26	0.010014	0.003052	0.001035	-0.00189	0.001612	0.240964	0.000667	0.002877	0.816705	-0.00197	0.00236	0.403403	0.002106	0.002762	0.445628
rs34814028	7	22891353	A	G		0.073064	-0.0236	0.003884	1.23e-09	0.002633	0.004993	0.597925	-0.00433	0.002638	0.100954	0.002292	0.004708	0.626359	-0.00831	0.003965	0.036045	-0.00304	0.004364	0.486713
rs1581498	7	22908243	A	G		0.493219	-0.01236	0.002007	7.25e-10	0.00592	0.002609	0.02327	-0.00262	0.001389	0.059205	-0.00387	0.002478	0.118482	-0.00196	0.001698	0.247156	-0.0011	0.002445	0.653983
rs35867529	7	22938268	T	C		0.276966	0.015065	0.002259	2.55e-11	-0.00365	0.002909	0.209781	0.001672	0.001536	0.276251	-0.00195	0.002741	0.477258	0.002769	0.002306	0.229848	-0.00414	0.002818	0.142283
rs112330055	7	23109316	A	G		0.060561	-0.02845	0.004237	1.89e-11	0.014073	0.005388	0.009001	-0.00146	0.002845	0.60789	-0.00261	0.005077	0.606871	-0.01814	0.004326	2.75e-05	-0.00956	0.005133	0.062502
rs1708302	7	28198677	T	C		0.486654	-0.01183	0.002022	4.91e-09	0.012483	0.00263	2.07e-06	-0.00252	0.001389	0.069775	-0.00991	0.002478	6.33e-05	0.010367	0.002065	5.16e-07	-0.00046	0.00247	0.851461
rs2700938	7	36085142	T	C		0.630958	-0.02067	0.002094	5.63e-23	0.007655	0.002714	0.0048	-0.00257	0.001433	0.073009	-0.00075	0.002558	0.769738	-0.00175	0.002139	0.414449	-0.00086	0.002558	0.735528
rs4720190	7	36105116	A	G		0.879849	0.01783	0.003108	9.69e-09	-0.01304	0.004135	0.00161	-0.00013	0.002183	0.952223	0.002574	0.003896	0.508809	-1.47e-05	0.003175	0.996299	-0.00065	0.003716	0.860262
rs62451586	7	36178374	A	G		0.104477	-0.02045	0.003304	6.07e-10	0.007087	0.004212	0.092485	-0.00239	0.002223	0.283315	-0.00034	0.003968	0.93189	-4.8e-05	0.003374	0.988652	-0.00912	0.004248	0.031741
rs113585586	7	44798315	T	G		0.125245	0.018241	0.003053	2.31e-09	-0.01952	0.003912	6.07e-07	-0.00303	0.002066	0.142527	0.005383	0.003687	0.144329	0.013562	0.003118	1.36e-05	0.006923	0.003851	0.072215
rs75229905	7	72895946	T	C		0.87952	0.034186	0.003105	3.39e-28	-0.05975	0.003994	1.38e-50	0.04092	0.002107	5.59e-84	0.116495	0.003761	1.23e-210	-0.0154	0.00317	1.19e-06	0.023121	0.003865	2.21e-09
rs73137144	7	74073590	A	G		0.811831	0.015257	0.002586	3.63e-09	0.002695	0.003332	0.418575	0.003342	0.00176	0.057525	-0.00715	0.003141	0.022897	-0.01326	0.00264	5.12e-07	-0.01321	0.003196	3.57e-05
rs7794705	7	99029384	A	G		0.826251	0.023888	0.002648	1.85e-19	-0.01767	0.003607	9.65e-07	0.001907	0.001921	0.320826	0.009733	0.003427	0.004509	0.017587	0.002255	6.18e-15	0.01772	0.003067	7.6e-09
rs13236456	7	99675558	A	G		0.431506	-0.01426	0.002041	2.77e-12	-0.00041	0.002651	0.876293	-0.00284	0.0014	0.042689	0.002781	0.002498	0.265683	-0.00735	0.002084	0.000418	-0.00598	0.002507	0.016983
rs17250196	7	99817196	T	G		0.050326	-0.02504	0.004582	4.61e-08	0.017364	0.00581	0.002804	-0.00311	0.003101	0.316412	-0.01142	0.005531	0.038888	-0.01415	0.003474	4.61e-05	-0.01867	0.005893	0.001533
rs437060	7	101862968	A	G		0.381502	0.013925	0.002065	1.56e-11	-0.01333	0.002683	6.78e-07	0.001218	0.001428	0.393461	0.008032	0.002547	0.001616	0.003827	0.001738	0.027655	-0.00258	0.002517	0.305878
rs114947103	7	105658927	T	C		0.822158	-0.01663	0.002643	3.16e-10	0.009812	0.003465	0.004629	-0.00395	0.00183	0.030684	-0.00878	0.003266	0.007181	-0.01141	0.002699	2.37e-05	-0.00913	0.0031	0.003225
rs17138528	7	115907289	T	C		0.726185	0.013414	0.002267	3.25e-09	-0.00632	0.002976	0.033787	-0.00026	0.001571	0.868106	-0.00133	0.002804	0.636268	0.005651	0.002315	0.014626	0.003885	0.002737	0.155837
rs7801838	7	128573994	T	C		0.300487	-0.01216	0.002204	3.43e-08	0.006412	0.002848	0.024366	-0.00251	0.001504	0.094611	-0.00436	0.002684	0.104582	-0.00099	0.002251	0.659714	-0.00316	0.002704	0.243063
rs10952276	7	150298483	T	C		0.766133	0.017428	0.002388	2.9e-13	0.011086	0.003132	0.000401	0.004243	0.001653	0.010276	-0.01357	0.002951	4.24e-06	0.004983	0.002439	0.041026	4.3e-05	0.002875	0.988069
rs73476799	7	150855952	A	G		0.97538	-0.03569	0.006522	4.44e-08	0.009355	0.009237	0.311197	-0.00072	0.004875	0.883021	0.00914	0.008702	0.293586	-0.01919	0.006663	0.003978	-0.01822	0.007763	0.018929
rs11776232	8	8125378	T	C		0.236076	0.016137	0.002362	8.44e-12	-0.00084	0.003047	0.781583	-0.00347	0.001622	0.032207	-0.01352	0.002895	2.98e-06	0.013116	0.002	5.4e-11	0.006979	0.002854	0.014466
rs28472946	8	8443173	T	G		0.450643	0.014579	0.002031	7.12e-13	-0.00278	0.002645	0.292369	-0.00091	0.001396	0.51564	-0.0058	0.002492	0.019985	0.016922	0.002074	3.42e-16	0.007988	0.002469	0.001214
rs568927	8	8606967	T	C		0.280927	0.016194	0.002232	4.02e-13	0.001331	0.002897	0.645922	0.000138	0.001542	0.928539	-0.00974	0.002752	0.0004	0.010634	0.001879	1.52e-08	0.003088	0.002748	0.261089
rs73192206	8	8737125	T	C		0.662702	-0.01312	0.002138	8.41e-10	-0.00161	0.00277	0.560868	9.72e-05	0.001463	0.947037	0.00863	0.00261	0.000947	-0.01018	0.002183	3.14e-06	-0.00379	0.002655	0.153284
rs28602525	8	8829981	T	C		0.150293	0.017432	0.002828	7.12e-10	-0.00442	0.00367	0.228286	-0.00086	0.001938	0.658118	-0.00582	0.003459	0.092527	0.014074	0.002888	1.1e-06	0.008367	0.003435	0.014862
rs4841101	8	8964220	A	G		0.722566	0.022511	0.002241	9.5e-24	0.003893	0.002923	0.182876	0.002809	0.001555	0.070939	-0.0112	0.002775	5.46e-05	0.012181	0.001893	1.23e-10	0.003366	0.002724	0.216614
rs3748136	8	9030160	A	G		0.205733	0.014008	0.0025	2.11e-08	-0.00522	0.00322	0.105265	-0.00284	0.001701	0.094751	-0.00728	0.003035	0.01652	0.009225	0.002553	0.000302	0.000883	0.00308	0.774394
rs735449	8	9103447	A	C		0.43149	-0.0175	0.002026	5.7e-18	-0.00559	0.002625	0.033187	-0.00617	0.001397	1.02e-05	0.004039	0.002493	0.105193	-0.00838	0.001717	1.05e-06	-0.00439	0.002482	0.07713
rs78293597	8	9136617	T	C		0.060212	0.024955	0.00425	4.32e-09	0.01195	0.005481	0.029246	0.006957	0.002893	0.016196	-0.01349	0.005166	0.009022	0.009818	0.004342	0.023747	0.000417	0.005987	0.94446
rs330078	8	9155685	T	C		0.575588	-0.01721	0.002031	2.32e-17	-0.0034	0.002634	0.196184	0.000636	0.001401	0.649719	0.013807	0.0025	3.35e-08	-0.01005	0.001728	5.97e-09	-0.00424	0.002484	0.0881
rs7012637	8	9173209	A	G		0.47326	0.047042	0.002024	1.84e-119	0.025458	0.002633	4.15e-22	0.025376	0.00139	2.06e-74	-0.00631	0.002482	0.010961	0.01616	0.002067	5.4e-15	0.005355	0.002473	0.030395
rs4841133	8	9183664	A	G		0.09328	-0.06563	0.003455	1.95e-80	-0.05796	0.004525	1.47e-37	-0.0603	0.002405	9.76e-139	-0.01048	0.004292	0.014572	0.000177	0.003076	0.954204	0.000775	0.00429	0.856559
rs117436012	8	9197359	T	C		0.945195	0.030287	0.004441	9.09e-12	0.002658	0.005709	0.641479	0.006478	0.003013	0.031565	-0.007	0.005377	0.193292	0.019692	0.004535	1.41e-05	0.004745	0.005706	0.405629
rs17717355	8	9198695	T	G		0.074297	0.028234	0.003827	1.62e-13	0.019501	0.004885	6.55e-05	0.020555	0.002597	2.46e-15	0.001224	0.004634	0.791746	0.006796	0.003175	0.032297	-0.00099	0.004925	0.840648
rs2199403	8	9200787	T	C		0.634816	-0.02398	0.002078	8.7e-31	-0.01068	0.002703	7.81e-05	-0.01093	0.001442	3.46e-14	0.004871	0.002573	0.058301	-0.00751	0.001651	5.37e-06	-4.02e-05	0.002528	0.987309
rs9694004	8	9309720	T	C		0.50526	0.016362	0.002021	5.77e-16	0.01141	0.00263	1.44e-05	0.008384	0.001389	1.56e-09	-0.00597	0.002478	0.015945	0.003621	0.002064	0.079411	-0.00106	0.002473	0.669334
rs74822765	8	9449729	A	G		0.047633	0.02878	0.004745	1.32e-09	0.023522	0.006094	0.000113	0.011933	0.003215	0.000206	-0.01788	0.005737	0.001825	0.013221	0.004843	0.006333	0.006816	0.005706	0.232257
rs117109436	8	9491923	A	G		0.917783	0.024765	0.003679	1.69e-11	-0.00083	0.004721	0.860565	0.005023	0.002494	0.043965	-0.00326	0.00445	0.464328	0.013576	0.003756	0.000301	0.004467	0.004548	0.325944
rs56738120	8	9652308	T	C		0.110447	0.024671	0.003224	1.99e-14	-0.00469	0.004163	0.260209	0.001491	0.002199	0.497571	-0.00523	0.003924	0.183	0.01772	0.003292	7.36e-08	0.007673	0.003876	0.047759
rs111932515	8	9672602	A	G		0.073714	-0.02193	0.003868	1.42e-08	0.002332	0.004966	0.638638	0.001471	0.002622	0.574885	0.011624	0.004679	0.012982	-0.01534	0.003948	0.000102	-0.00615	0.004895	0.209235
rs587059	8	9831664	T	C		0.507632	-0.01865	0.002002	1.18e-20	-0.00382	0.002601	0.14244	-0.00448	0.001388	0.001243	0.006095	0.002476	0.013823	-0.0072	0.001603	7.16e-06	-0.00347	0.002447	0.156696
rs6987910	8	9902198	A	G		0.854499	-0.01976	0.002838	3.31e-12	-0.00698	0.003672	0.05733	-0.00359	0.001958	0.066907	0.011535	0.003494	0.000961	-0.00955	0.002309	3.58e-05	-0.00238	0.003443	0.490171
rs79228382	8	9959795	T	G		0.078397	0.026779	0.00376	1.07e-12	-0.00274	0.00483	0.570264	0.005017	0.002551	0.049239	-0.00096	0.004553	0.832639	0.027015	0.00384	1.99e-12	0.014382	0.004587	0.001716
rs7836718	8	10066119	A	G		0.743425	-0.01504	0.002297	5.81e-11	0.007642	0.003031	0.011691	0.004317	0.001613	0.00744	0.007692	0.002878	0.007514	-0.01131	0.00195	6.66e-09	-0.00578	0.002838	0.041778
rs55878365	8	10194645	A	G		0.152719	0.016984	0.00281	1.49e-09	-0.01178	0.00376	0.001738	-0.00272	0.001985	0.16984	-0.00128	0.003542	0.717188	0.020037	0.00287	2.93e-12	0.007251	0.003426	0.034296
rs3750310	8	10283426	A	G		0.500867	-0.02112	0.002007	6.74e-26	0.000805	0.002609	0.757532	0.004272	0.001388	0.002092	0.017909	0.002477	4.86e-13	-0.01675	0.001699	6.14e-23	-0.0044	0.002453	0.072783
rs73201125	8	10420911	T	C		0.76812	-0.01555	0.002396	8.53e-11	0.00242	0.003143	0.441265	0.002735	0.001658	0.099068	0.010255	0.002961	0.000534	-0.01705	0.002447	3.2e-12	-0.00532	0.003142	0.090178
rs13277080	8	10578972	T	C		0.458932	0.012593	0.002013	3.98e-10	-0.00478	0.002619	0.067785	-0.00373	0.001394	0.007473	-0.00784	0.002487	0.001621	0.012906	0.001706	3.92e-14	0.00762	0.002456	0.001921
rs73196883	8	10860265	A	G		0.078738	0.02151	0.003753	9.93e-09	-0.00592	0.004874	0.224558	-0.00208	0.002573	0.419506	-0.00829	0.004593	0.070956	0.023169	0.003833	1.5e-09	0.008452	0.004742	0.074668
rs2409750	8	11087694	A	C		0.825477	0.017866	0.002643	1.39e-11	-0.00442	0.003538	0.211842	-0.00278	0.001883	0.140011	-0.00977	0.003358	0.00362	0.015565	0.002286	9.91e-12	0.005903	0.003248	0.069164
rs10088942	8	11285368	A	G		0.68933	0.01368	0.002184	3.76e-10	0.00304	0.002831	0.282767	-0.00223	0.001494	0.135286	-0.01386	0.002667	2.05e-07	0.015473	0.00223	3.99e-12	0.005831	0.002748	0.033856
rs998682	8	11353052	A	G		0.157146	0.016861	0.00275	8.68e-10	-0.00174	0.003582	0.626548	-0.00228	0.001912	0.233926	-0.01158	0.003411	0.000688	0.01034	0.002241	3.96e-06	-4.75e-05	0.003218	0.988215
rs7820492	8	11404514	A	G		0.441495	-0.0118	0.00202	5.25e-09	0.001254	0.002623	0.632561	0.001279	0.001396	0.359778	0.007612	0.002492	0.00225	-0.00511	0.001705	0.002736	0.000336	0.002462	0.891466
rs17807945	8	11487299	T	C		0.185632	-0.01677	0.002582	8.28e-11	-5.9e-05	0.003307	0.985761	-0.00321	0.001758	0.068213	0.002471	0.003138	0.431024	-0.01302	0.00223	5.28e-09	-0.01075	0.003321	0.001208
rs11781613	8	11502448	T	G		0.7195	-0.01239	0.00225	3.65e-08	-0.00255	0.002963	0.389374	0.002411	0.001564	0.123223	0.013187	0.002792	2.32e-06	-0.01273	0.002298	3.07e-08	-0.00576	0.002769	0.037643
rs55994985	8	11537190	T	G		0.542895	0.014854	0.002029	2.46e-13	-0.00776	0.002635	0.003245	0.003594	0.001391	0.0098	0.007003	0.002483	0.004801	0.011018	0.002072	1.05e-07	0.008195	0.002501	0.001049
rs17153698	8	11590008	A	G		0.159457	0.015687	0.002733	9.54e-09	-0.00544	0.003694	0.140949	-0.00232	0.001971	0.238556	-0.00684	0.003516	0.051837	0.012416	0.002258	3.8e-08	0.006621	0.003182	0.037478
rs1736060	8	11664738	T	C		0.580351	0.02516	0.002049	1.14e-34	-0.00239	0.002669	0.370143	-0.00375	0.001408	0.007741	-0.0179	0.002515	1.09e-12	0.015575	0.002093	9.88e-14	0.003585	0.002709	0.185621
rs139736418	8	11675011	T	C		0.912362	-0.0197	0.003575	3.59e-08	0.001294	0.004575	0.777278	0.003595	0.002415	0.136659	0.015724	0.004313	0.000266	-0.00901	0.003651	0.01362	-0.0049	0.004607	0.287531
rs73207295	8	11687034	A	G		0.022229	0.041881	0.006855	1e-09	-0.004	0.008656	0.644109	0.01115	0.004577	0.014848	0.002867	0.008171	0.725718	0.030765	0.007006	1.13e-05	0.010761	0.009326	0.248576
rs7008302	8	11765250	A	G		0.367658	0.012628	0.002096	1.7e-09	0.000639	0.002736	0.815262	0.001202	0.001445	0.405179	-0.0051	0.002578	0.047933	0.008285	0.002141	0.000109	0.00425	0.002569	0.098012
rs7461560	8	11844673	T	C		0.113357	-0.01742	0.003165	3.73e-08	0.00574	0.004085	0.159967	0.007362	0.002173	0.000704	0.016433	0.003877	2.25e-05	-0.01347	0.002754	1.01e-06	-0.00344	0.003829	0.369552
rs1495747	8	18262861	T	C		0.280466	0.012613	0.00225	2.07e-08	-0.00641	0.002944	0.02948	0.01791	0.001555	1.04e-30	0.032366	0.002775	1.91e-31	0.000289	0.002298	0.899971	0.011451	0.002729	2.71e-05
rs35237252	8	19870271	A	C	Yes	0.249409	-0.0214	0.002336	5.13e-20	0.112314	0.003034	6.38e-300	-0.00785	0.001602	9.64e-07	-0.11884	0.002859	0	-0.00562	0.002386	0.018506	-0.02114	0.002848	1.13e-13
rs7845090	8	73449940	A	G		0.702843	-0.01492	0.002212	1.53e-11	0.014556	0.002898	5.1e-07	-4.02e-05	0.001531	0.979046	-0.00787	0.002732	0.003953	-0.02166	0.002259	8.94e-22	-0.00303	0.002696	0.261247
rs10106298	8	103688381	A	G		0.370166	0.014113	0.002078	1.1e-11	-0.00252	0.002696	0.350289	0.001974	0.001435	0.169018	-0.00182	0.002561	0.476788	0.00367	0.001747	0.035713	-0.0001	0.002564	0.96872
rs10464844	8	106419754	A	G	Yes	0.787318	-0.01375	0.002452	2.03e-08	0.013338	0.003249	4.04e-05	-0.00381	0.001729	0.027629	-0.01351	0.003085	1.2e-05	-0.01113	0.002058	6.49e-08	-0.00254	0.002879	0.378007
rs2737252	8	116663898	A	G		0.27629	-0.02779	0.002238	2.13e-35	0.000136	0.002883	0.962468	-0.01617	0.001539	8.11e-26	-0.01507	0.002745	4.02e-08	-0.01635	0.001791	7.01e-20	-0.01155	0.002763	2.93e-05
rs10095930	8	116974302	T	C		0.588628	0.025412	0.002039	1.17e-35	-0.00064	0.002644	0.807653	0.013004	0.001407	2.42e-20	0.010555	0.002511	2.62e-05	0.008404	0.001724	1.08e-06	0.007605	0.00249	0.002257
rs7815807	8	116994240	T	C		0.920457	0.026336	0.003735	1.78e-12	-0.00436	0.00475	0.358501	0.009788	0.00251	9.6e-05	0.009195	0.004479	0.040097	0.018941	0.003813	6.79e-07	0.013832	0.004749	0.003585
rs12056493	8	117057994	A	G		0.764905	-0.01314	0.002383	3.49e-08	-0.00263	0.003108	0.397549	-0.00839	0.001641	3.16e-07	-0.00538	0.002928	0.066167	-0.00302	0.002434	0.214072	-0.00546	0.002896	0.059312
rs6989383	8	126342923	T	C		0.534691	0.019077	0.002026	4.73e-21	-0.00351	0.002641	0.184288	0.003452	0.001394	0.013308	-0.00031	0.002489	0.899812	0.008468	0.002069	4.28e-05	0.006802	0.002471	0.005915
rs2980883	8	126474405	T	G		0.155486	0.016342	0.002762	3.27e-09	-0.03221	0.003596	3.35e-19	0.023325	0.001919	5.43e-34	0.06591	0.003423	1.28e-82	-0.00781	0.002219	0.000431	0.007618	0.003254	0.019216
rs112875651	8	126506694	A	G		0.381551	-0.02592	0.002081	1.27e-35	0.031207	0.002693	4.75e-31	-0.04236	0.001422	5.03e-195	-0.09287	0.002538	3.46e-293	0.015369	0.002125	4.69e-13	-0.00413	0.002548	0.105399
rs10956251	8	126513330	T	C		0.13499	0.026587	0.002958	2.49e-19	0.00398	0.00384	0.299953	0.019908	0.002028	9.43e-23	0.016233	0.003619	7.27e-06	-0.00119	0.00302	0.692977	-0.00166	0.003502	0.634842
rs34667744	8	143354963	T	C		0.53823	-0.01172	0.002027	7.45e-09	0.006395	0.002641	0.015455	-0.00106	0.001394	0.445532	-0.00274	0.002489	0.270712	-0.01198	0.00207	7.11e-09	-0.0052	0.002475	0.035573
rs1545536	8	144643169	T	C		0.222869	-0.02135	0.002411	8.26e-19	0.003166	0.003149	0.314717	-0.00525	0.001676	0.001718	-0.00033	0.00299	0.912168	-0.00101	0.002056	0.623987	-0.00051	0.002971	0.864442
rs12550634	8	144918680	T	C		0.234785	-0.01338	0.002367	1.57e-08	0.006144	0.003078	0.045959	-0.00251	0.001639	0.125075	-0.00404	0.002925	0.167167	-0.00743	0.002029	0.000253	-0.00712	0.002875	0.013261
rs7031064	9	14455076	A	G		0.521023	0.01161	0.002008	7.42e-09	-0.00443	0.002609	0.089503	0.004147	0.001389	0.002822	0.006231	0.002478	0.011907	0.010559	0.0017	5.27e-10	0.002671	0.002448	0.275234
rs12340969	9	15645713	T	C		0.444443	-0.0119	0.002019	3.74e-09	0.006926	0.002626	0.008362	-0.00254	0.001398	0.069181	-0.00705	0.002494	0.004728	-0.01919	0.001707	2.5e-29	-0.01411	0.002451	8.53e-09
rs1411432	9	16728532	A	C	Yes	0.813563	-0.01483	0.002595	1.09e-08	0.017458	0.00339	2.6e-07	0.001122	0.00179	0.530784	-0.00934	0.003195	0.003475	-0.02185	0.00265	1.65e-16	-0.01157	0.003137	0.000226
rs10968576	9	28414339	A	G	Yes	0.68518	-0.01313	0.002155	1.11e-09	0.016885	0.002779	1.23e-09	0.002767	0.001483	0.062006	-0.00742	0.002645	0.005046	-0.02373	0.001733	1.15e-42	-0.0116	0.002693	1.64e-05
rs10969334	9	29717279	A	C		0.395244	-0.01261	0.002052	8e-10	0.008884	0.002669	0.000873	-0.00049	0.001421	0.731542	-0.0038	0.002535	0.134162	-0.01201	0.001745	5.94e-12	-0.00407	0.0025	0.103575
rs10868852	9	71069835	A	C		0.033015	0.031823	0.005619	1.48e-08	-0.00774	0.007725	0.316183	0.003325	0.004105	0.417906	-0.00433	0.007326	0.554608	0.013093	0.004983	0.008604	0.007606	0.007277	0.295921
rs10797119	9	92202495	T	C		0.466601	-0.0183	0.002026	1.67e-19	0.017772	0.002637	1.59e-11	-0.00415	0.001392	0.002903	-0.01662	0.002485	2.27e-11	-0.01317	0.002069	1.95e-10	-0.01053	0.002467	1.96e-05
rs17539995	9	92241847	A	G		0.174198	0.015651	0.002647	3.36e-09	-0.01236	0.003409	0.000288	0.002997	0.001813	0.098408	0.010525	0.003236	0.001143	0.010684	0.002259	2.25e-06	0.009639	0.003264	0.003145
rs7040551	9	92274114	A	G		0.201404	-0.01515	0.002503	1.44e-09	0.010907	0.003216	0.000695	-0.00245	0.001711	0.151617	-0.008	0.003054	0.008773	-0.00798	0.002138	0.00019	-0.00797	0.003357	0.017625
rs10760691	9	102281383	A	G		0.616681	-0.01545	0.002079	1.08e-13	0.009991	0.002707	0.000224	-0.00037	0.001429	0.798093	-0.00222	0.002551	0.384537	-0.00409	0.002124	0.054206	0.000215	0.002735	0.937384
rs56218982	9	104114870	A	G		0.840672	-0.0185	0.002762	2.09e-11	0.007221	0.003601	0.044943	-0.00352	0.001901	0.064042	-0.00334	0.003393	0.324301	-0.00455	0.00282	0.106867	-0.00033	0.003472	0.923653
rs2274782	9	127084074	T	C		0.366866	0.011901	0.002082	1.08e-08	-0.00609	0.00271	0.024692	-4.15e-05	0.001443	0.977032	-4.89e-05	0.002574	0.984857	0.009358	0.001768	1.2e-07	0.000233	0.002563	0.927596
rs12554339	9	136128737	A	C		0.757409	0.012959	0.002358	3.88e-08	0.004825	0.003065	0.115408	0.004728	0.001618	0.003481	-0.0037	0.002888	0.199873	0.003145	0.002408	0.191485	0.001607	0.002859	0.57417
rs635634	9	136155000	T	C		0.181927	0.032492	0.002607	1.2e-35	0.029041	0.003377	7.95e-18	0.020273	0.001792	1.09e-29	-0.01209	0.003197	0.000157	0.00557	0.002527	0.027528	0.002807	0.003156	0.373892
rs72766607	9	136895818	T	G		0.98048	0.040181	0.007306	3.8e-08	-0.01955	0.009326	0.036045	0.003725	0.004915	0.448481	0.00469	0.008768	0.592721	0.011449	0.007464	0.125091	0.001228	0.009055	0.892131
rs11145912	9	139300876	A	G		0.430562	0.017367	0.002041	1.76e-17	-0.00987	0.002648	0.000193	0.006316	0.001398	6.26e-06	0.011821	0.002496	2.17e-06	0.001103	0.002084	0.596697	0.002292	0.002495	0.358401
rs17567909	9	139369212	A	G		0.122306	-0.01895	0.003065	6.28e-10	0.01016	0.004017	0.011418	-0.00042	0.002136	0.843659	-0.00022	0.003811	0.953179	-0.00025	0.002713	0.927796	-0.00037	0.00365	0.919302
rs11012732	10	21830104	A	G		0.672827	-0.01553	0.002154	5.72e-13	0.013794	0.002795	8.02e-07	0.000747	0.001476	0.612612	-0.00566	0.002634	0.031584	-0.02338	0.0022	2.2e-26	-0.00465	0.002616	0.075436
rs303429	10	30708441	T	C		0.593934	-0.01376	0.002058	2.27e-11	0.007742	0.002696	0.00408	-0.00016	0.001423	0.912455	-0.00033	0.00254	0.89615	-0.00132	0.002102	0.528745	-0.00055	0.002496	0.826606
rs4511241	10	62209255	A	G		0.516014	-0.01098	0.002008	4.57e-08	0.007337	0.00261	0.004931	-0.00443	0.001389	0.00143	-0.00989	0.002478	6.55e-05	-0.00533	0.001699	0.001714	-0.00486	0.002447	0.046852
rs59316512	10	74386532	A	G		0.97229	0.036371	0.006157	3.49e-09	0.00708	0.008078	0.380826	0.004821	0.004264	0.258222	-0.01949	0.00761	0.010414	0.007627	0.006289	0.225231	0.000132	0.007837	0.986533
rs7080350	10	75577843	A	G		0.568428	0.014126	0.002026	3.08e-12	-0.01174	0.002643	8.83e-06	-0.00032	0.001407	0.822505	0.004006	0.00251	0.110403	0.007803	0.001717	5.53e-06	0.002778	0.00247	0.260636
rs704017	10	80819132	A	G		0.433019	0.014917	0.002026	1.79e-13	-0.00505	0.002637	0.055567	0.002997	0.001403	0.032629	0.002232	0.002503	0.372535	0.000862	0.001735	0.619028	0.004298	0.00247	0.081798
rs58287327	10	81088057	A	G		0.253505	0.012938	0.002323	2.56e-08	-0.00682	0.00302	0.023874	-0.00257	0.001595	0.107515	-0.005	0.002846	0.078803	0.003859	0.002373	0.103823	-0.00154	0.002743	0.574601
rs1332328	10	91011458	T	C		0.349609	0.023717	0.00212	4.58e-29	-0.01037	0.002769	0.000179	0.000166	0.001462	0.909747	-0.00229	0.002609	0.379428	0.003439	0.002165	0.112079	0.005652	0.002596	0.029458
rs4933220	10	93556497	A	G		0.436624	-0.01243	0.002038	1.08e-09	0.003621	0.002662	0.173681	-0.00138	0.001405	0.326276	-2.77e-05	0.002508	0.991173	-0.00865	0.002081	3.23e-05	-0.00825	0.002481	0.000879
rs12263369	10	94823343	T	C		0.575331	0.018339	0.002045	3e-19	-0.01873	0.002676	2.6e-12	0.010722	0.001413	3.27e-14	0.028168	0.002522	5.79e-29	0.001696	0.002088	0.416809	0.00381	0.002484	0.125037
rs7080494	10	94846093	A	G		0.517321	-0.01161	0.002008	7.38e-09	0.012782	0.002609	9.65e-07	-0.00985	0.001389	1.33e-12	-0.02379	0.002478	7.82e-22	0.005768	0.001705	0.000718	0.000339	0.002448	0.8898
rs1222925	10	95039264	T	C		0.398834	0.011277	0.002064	4.67e-08	-0.01457	0.002668	4.71e-08	0.006021	0.001409	1.91e-05	0.019305	0.002514	1.6e-14	0.001539	0.002108	0.465217	-0.00205	0.002544	0.420302
rs577525	10	99769388	T	C		0.44485	-0.01472	0.002019	3.1e-13	0.018751	0.002629	9.96e-13	-0.00294	0.0014	0.035627	-0.01816	0.002497	3.51e-13	-0.01588	0.001709	1.54e-20	-0.01456	0.002455	3.03e-09
rs722564	10	118550831	T	C	Yes	0.39253	-0.01125	0.002054	4.3e-08	0.00695	0.00266	0.008969	-0.00152	0.001416	0.281447	-0.00438	0.002526	0.083002	-0.00973	0.001732	1.91e-08	-0.00483	0.002528	0.056226
rs7084062	10	133736636	A	G		0.508221	-0.01226	0.002022	1.31e-09	0.006493	0.002631	0.013582	2.95e-05	0.001389	0.983033	-0.00031	0.002479	0.900807	-0.00784	0.002065	0.000146	-0.00528	0.002467	0.0323
rs10831676	11	11820449	A	C		0.525975	0.011848	0.002009	3.7e-09	-0.00457	0.002616	0.080389	0.004796	0.001392	0.000572	0.007145	0.002484	0.004021	0.007088	0.001701	3.07e-05	0.002436	0.002445	0.31898
rs6486122	11	13361524	T	C		0.687905	0.028462	0.002165	1.85e-39	-0.01708	0.002822	1.44e-09	0.009913	0.001502	4.13e-11	0.020242	0.00268	4.27e-14	0.010322	0.00185	2.4e-08	0.007615	0.0026	0.003401
rs1401454	11	16250183	T	C		0.395118	-0.01242	0.002047	1.28e-09	-0.00643	0.002669	0.015989	-0.00558	0.001424	8.85e-05	0.004465	0.002541	0.078862	0.000731	0.001622	0.652228	0.007478	0.002482	0.002588
rs12791818	11	27277760	A	G		0.924083	0.023403	0.003781	6.03e-10	-0.01838	0.004828	0.00014	0.004474	0.002576	0.082385	0.016072	0.004594	0.000468	0.023103	0.003079	6.16e-14	0.010589	0.004283	0.013423
rs10450588	11	27308664	T	C		0.632654	0.01161	0.002096	3.06e-08	-0.00953	0.002732	0.000487	0.001434	0.001442	0.320046	0.006472	0.002574	0.01194	0.008525	0.002141	6.84e-05	0.005314	0.002521	0.035064
rs10835197	11	27607543	T	C		0.227752	0.017723	0.002386	1.11e-13	-0.02344	0.003089	3.31e-14	-0.00017	0.001648	0.915605	0.016552	0.00294	1.8e-08	0.026585	0.001897	1.33e-44	0.014048	0.002978	2.39e-06
rs7103411	11	27700125	T	C		0.790391	0.025127	0.002459	1.61e-24	-0.02154	0.003205	1.82e-11	0.001203	0.00171	0.482009	0.013834	0.003051	5.76e-06	0.036924	0.00196	3.59e-79	0.019606	0.002915	1.75e-11
rs1222209	11	30361670	A	C		0.659285	-0.0155	0.002132	3.64e-13	0.01266	0.002765	4.69e-06	-0.00429	0.00146	0.003316	-0.01323	0.002606	3.83e-07	-0.01322	0.002178	1.27e-09	-0.00996	0.002607	0.000133
rs62618693	11	32956492	T	C		0.043135	-0.02743	0.004975	3.52e-08	0.020585	0.00632	0.001126	-0.00796	0.003336	0.017038	-0.02142	0.005955	0.000323	-0.00992	0.005077	0.050728	-0.01367	0.006507	0.035596
rs4755720	11	43628749	T	C		0.606318	-0.01836	0.002053	3.79e-19	0.016963	0.00267	2.11e-10	-0.00255	0.001421	0.072687	-0.01342	0.002536	1.21e-07	-0.01798	0.001741	5.46e-25	-0.01089	0.002505	1.38e-05
rs117529631	11	46159633	T	C		0.045083	-0.03232	0.004871	3.24e-11	0.037728	0.00618	1.03e-09	-0.00338	0.003265	0.300125	-0.02712	0.005826	3.24e-06	-0.00352	0.004974	0.478694	-0.00668	0.006457	0.301236
rs2046834	11	46218910	A	G		0.353226	0.011799	0.002099	1.89e-08	-0.01416	0.002722	1.98e-07	0.000584	0.001448	0.6869	0.010039	0.002584	0.000103	0.007373	0.001768	3.05e-05	0.010236	0.002556	6.21e-05
rs9988865	11	46347887	A	G		0.238108	0.013593	0.002373	1.01e-08	-0.01102	0.003136	0.000444	0.001364	0.001655	0.409897	0.006492	0.002954	0.027983	0.006899	0.002423	0.004414	0.004588	0.002883	0.111562
rs4647725	11	47245389	T	C		0.834334	0.035251	0.002719	1.88e-38	-0.05212	0.003615	3.84e-47	-0.00283	0.001908	0.138745	0.029241	0.003406	9.08e-18	0.015357	0.002777	3.21e-08	0.01259	0.0033	0.000136
rs113908435	11	47468515	T	C		0.040219	-0.04011	0.005144	6.31e-15	0.050391	0.006551	1.44e-14	0.000257	0.003461	0.940799	-0.02956	0.006177	1.71e-06	-0.00897	0.005255	0.087733	-0.01054	0.007381	0.153127
rs7124681	11	47529947	A	C		0.402883	0.022897	0.00204	3.17e-29	-0.041	0.002645	3.48e-54	-0.00624	0.001412	9.83e-06	0.020287	0.002518	7.89e-16	0.02492	0.001624	3.94e-53	0.007867	0.002499	0.001643
rs11601694	11	47614575	T	C		0.042624	0.027458	0.005003	4.07e-08	-0.01449	0.006364	0.022793	0.016937	0.003356	4.51e-07	0.032579	0.005991	5.39e-08	0.022936	0.005111	7.2e-06	0.021141	0.006701	0.001605
rs4882246	11	48371017	T	G		0.803713	0.024276	0.002545	1.42e-21	-0.03197	0.003309	4.51e-22	-0.00458	0.001747	0.008778	0.01157	0.003118	0.000207	0.009471	0.002599	0.000268	0.009407	0.003212	0.0034
rs7117750	11	49182548	T	C		0.029723	-0.03923	0.005951	4.36e-11	0.047585	0.00752	2.49e-10	-0.00272	0.003974	0.494371	-0.03317	0.007093	2.92e-06	-0.009	0.00607	0.138026	-0.01959	0.008232	0.017342
rs112408350	11	50267336	A	C		0.113877	-0.0271	0.003182	1.65e-17	0.041723	0.004079	1.46e-24	0.00471	0.002154	0.02877	-0.01972	0.003845	2.93e-07	-0.0083	0.003249	0.010621	-0.00694	0.004	0.082559
rs77328021	11	51529176	A	G		0.131205	-0.02525	0.002995	3.38e-17	0.040116	0.003863	2.9e-25	0.005109	0.002039	0.012234	-0.0181	0.003641	6.68e-07	-0.00639	0.003059	0.036603	-0.00562	0.004091	0.169787
rs75423534	11	55371381	A	G		0.128784	-0.02591	0.003017	8.89e-18	0.038164	0.003873	6.65e-23	0.003389	0.002046	0.09758	-0.01904	0.003651	1.83e-07	-0.00802	0.003081	0.009216	-0.00544	0.003665	0.137922
rs12417343	11	56471973	A	G		0.098669	-0.0264	0.00339	6.91e-15	0.042339	0.004362	2.8e-22	0.004477	0.002302	0.051769	-0.02122	0.00411	2.42e-07	-0.0089	0.003463	0.01018	-0.00893	0.004669	0.055758
rs524288	11	56905911	T	G		0.667825	0.011865	0.00213	2.54e-08	-0.01241	0.002787	8.46e-06	-0.00033	0.001483	0.825104	0.005906	0.002646	0.025627	0.006974	0.001778	8.75e-05	0.002219	0.002611	0.39528
rs12797544	11	57049791	A	G		0.691813	0.012521	0.002189	1.06e-08	-0.0178	0.00285	4.18e-10	-0.00011	0.001505	0.943709	0.011627	0.002686	1.5e-05	0.008378	0.002235	0.000178	0.00433	0.002696	0.108247
rs7933202	11	59936926	A	C		0.610571	0.020114	0.002057	1.42e-22	-0.01092	0.002666	4.2e-05	0.006631	0.001419	2.97e-06	0.012038	0.002532	1.99e-06	0.003317	0.001728	0.054965	0.003056	0.002533	0.227591
rs198457	11	61471678	T	C		0.181603	0.017898	0.002622	8.67e-12	0.01106	0.003366	0.001016	0.004373	0.001777	0.013861	-0.01313	0.003171	3.47e-05	0.005146	0.002677	0.054548	0.007077	0.003196	0.026794
rs198440	11	61508522	A	G		0.695091	0.012335	0.002195	1.93e-08	0.011744	0.002851	3.81e-05	0.003504	0.001506	0.019991	-0.01243	0.002688	3.75e-06	0.00764	0.002242	0.000655	0.00068	0.002707	0.801573
rs174547	11	61570783	T	C		0.663678	0.011778	0.002118	2.69e-08	0.060056	0.002734	6.06e-107	0.01097	0.001459	5.62e-14	-0.04982	0.002603	1.21e-81	-0.00114	0.001685	0.49889	-0.00013	0.002587	0.959844
rs10750766	11	65473798	A	C		0.696821	0.012925	0.002199	4.15e-09	-0.02483	0.0029	1.11e-17	0.001482	0.001531	0.333128	0.021196	0.002733	8.87e-15	0.002774	0.002246	0.216859	0.00489	0.002659	0.065948
rs622614	11	65663239	T	C		0.21018	0.013851	0.002456	1.7e-08	-0.02143	0.003244	3.95e-11	-0.00152	0.00173	0.379472	0.012758	0.003086	3.56e-05	0.014878	0.001967	3.9e-14	0.006199	0.003015	0.039768
rs11227395	11	65829637	A	C		0.7627	-0.01874	0.002376	3.05e-15	0.018908	0.003084	8.69e-10	-0.00287	0.001628	0.078045	-0.01546	0.002906	1.03e-07	-0.013	0.002426	8.43e-08	-0.01414	0.002891	1.01e-06
rs3741368	11	66083782	A	G		0.445839	-0.01208	0.002033	2.84e-09	0.014526	0.002638	3.66e-08	-0.00101	0.001393	0.469998	-0.01061	0.002486	1.98e-05	-0.00626	0.002076	0.002573	-0.00778	0.002487	0.001764
rs36089024	11	67244644	T	C	Yes	0.414876	-0.01237	0.002051	1.62e-09	0.008966	0.002658	0.000742	-0.00116	0.001403	0.407811	-0.00483	0.002504	0.0538	-0.00743	0.002095	0.000387	-0.00462	0.002533	0.068279
rs10898880	11	72525111	A	C		0.485737	-0.01488	0.002022	1.88e-13	0.003438	0.002632	0.191446	-0.00139	0.00139	0.316706	0.002477	0.00248	0.318009	-0.00182	0.002065	0.37928	-0.0011	0.002467	0.656977
rs11603160	11	72894273	T	C		0.181303	0.014292	0.002605	4.12e-08	-0.00289	0.003349	0.388423	0.001751	0.001781	0.325412	-0.00234	0.003178	0.461701	-0.00266	0.002275	0.24142	-0.00141	0.003226	0.661437
rs10750096	11	116656788	A	C	Yes	0.927965	-0.02145	0.003909	4.06e-08	0.130254	0.005233	9.76e-137	-0.08195	0.002762	1.6e-193	-0.27097	0.004929	0	0.008591	0.003993	0.031442	-0.02812	0.004598	9.67e-10
rs34092660	11	119095797	T	C		0.720256	0.012625	0.002252	2.06e-08	-0.00188	0.002956	0.525372	0.004234	0.001561	0.006664	0.00308	0.002786	0.268791	0.009307	0.0023	5.19e-05	0.004583	0.002669	0.085891
rs7949071	11	130877478	T	C		0.493587	-0.01111	0.002008	3.12e-08	0.007721	0.002609	0.003085	-0.00091	0.001388	0.512252	-0.00466	0.002477	0.059995	-0.01344	0.001716	4.89e-15	-0.00847	0.002446	0.000537
rs11222703	11	131451947	T	C		0.401948	0.011917	0.002061	7.43e-09	-0.01139	0.002672	2e-05	0.002854	0.001411	0.043025	0.011421	0.002518	5.72e-06	0.015799	0.002105	6.14e-14	0.00725	0.002521	0.004033
rs1800693	12	6440009	T	C		0.602477	0.020121	0.002046	8.21e-23	-0.00688	0.002655	0.009591	0.005126	0.001416	0.000294	0.004848	0.002526	0.054892	0.000988	0.001655	0.550603	0.001839	0.00249	0.460104
rs7956514	12	12879254	T	G		0.718075	-0.01441	0.002246	1.39e-10	0.003825	0.002908	0.188311	-0.0067	0.001535	1.28e-05	-0.00829	0.00274	0.002495	-0.00344	0.002294	0.13315	-0.00563	0.002758	0.041317
rs2126886	12	21701300	T	C		0.789628	-0.01543	0.00248	4.87e-10	-0.0052	0.003296	0.114947	-0.00788	0.001741	5.91e-06	-5.07e-05	0.003106	0.986977	-0.00073	0.002533	0.771834	-0.00348	0.002908	0.23137
rs11047139	12	24021089	T	C		0.232524	0.019024	0.002375	1.14e-15	-0.0074	0.003151	0.018811	0.005041	0.001677	0.002647	0.006499	0.002992	0.02986	0.009707	0.002028	1.7e-06	0.006114	0.00285	0.031926
rs1391789	12	24183284	A	G		0.233695	0.018361	0.002388	1.5e-14	-0.00061	0.0031	0.843671	0.005462	0.001637	0.000848	0.000443	0.002922	0.879414	0.001518	0.002439	0.533549	0.009131	0.002921	0.001773
rs74068089	12	24190080	A	G		0.039389	-0.04446	0.005196	1.15e-17	-0.01391	0.007166	0.052322	-0.01331	0.003786	0.00044	0.016814	0.006756	0.012815	-0.0023	0.005312	0.665349	-0.01094	0.00582	0.060066
rs12367235	12	24290997	A	G		0.807338	0.016682	0.002545	5.54e-11	0.000169	0.003295	0.959181	0.003027	0.001753	0.084195	-0.00385	0.003128	0.21784	0.003639	0.002116	0.085453	0.005592	0.003104	0.071632
rs9738365	12	31997635	A	C		0.266574	0.018978	0.002286	1.02e-16	-0.00663	0.002974	0.02569	0.005815	0.00157	0.000213	0.00682	0.002802	0.014946	0.001702	0.002334	0.465858	0.006328	0.00284	0.025879
rs1259887	12	32072705	T	C		0.539754	-0.01266	0.002028	4.24e-10	0.005642	0.002639	0.032494	-0.00296	0.001393	0.033535	-0.00449	0.002487	0.07088	-0.00688	0.002071	0.000899	-0.00438	0.002471	0.076024
rs6582586	12	46416742	A	G		0.397106	0.011347	0.002066	3.94e-08	-0.00372	0.002684	0.165227	0.006366	0.001417	7.05e-06	0.009701	0.002529	0.000125	0.006586	0.002109	0.001793	0.008313	0.002532	0.001024
rs2429472	12	47198709	T	C		0.200206	-0.01943	0.002527	1.45e-14	0.001685	0.003358	0.615765	-0.00191	0.001772	0.281788	0.005757	0.003164	0.06882	-0.00762	0.002581	0.003143	-0.00069	0.003356	0.837762
rs7138803	12	50247468	A	G	Yes	0.364782	0.011766	0.002079	1.52e-08	-0.0159	0.002696	3.69e-09	-0.0038	0.001439	0.008189	0.00529	0.002566	0.039303	0.028144	0.001644	9.97e-66	0.006152	0.00254	0.015438
rs2657896	12	56929694	T	C		0.163501	-0.02244	0.002714	1.35e-16	0.008481	0.003505	0.01553	0.001407	0.001865	0.450636	0.005733	0.003328	0.084974	-0.01171	0.002284	2.95e-07	-0.00401	0.003414	0.239886
rs56205943	12	57679414	A	G	Yes	0.231512	-0.01307	0.002396	4.93e-08	0.027128	0.003073	1.07e-18	-0.00467	0.001623	0.004007	-0.02834	0.002897	1.31e-22	0.004524	0.002447	0.064495	0.001997	0.003033	0.510317
rs10877949	12	63466131	T	C		0.284973	-0.01273	0.002222	1.03e-08	0.008681	0.002873	0.002517	-0.00585	0.001529	0.00013	-0.0128	0.002729	2.71e-06	-0.00464	0.001894	0.014401	-0.00538	0.002696	0.046191
rs11177593	12	69710398	T	C		0.15079	-0.01841	0.002825	7.21e-11	0.010646	0.00362	0.003269	9.17e-05	0.00191	0.961733	-0.00083	0.003411	0.808527	-0.00488	0.002885	0.090623	-0.00626	0.003745	0.094402
rs1800973	12	69744014	A	C		0.058625	0.027073	0.004302	3.12e-10	-0.00728	0.005487	0.18437	0.010249	0.002898	0.000405	0.011818	0.005171	0.022289	0.007976	0.004391	0.069304	0.011462	0.005271	0.029669
rs2230281	12	89917518	A	G		0.282952	-0.01231	0.002222	3.01e-08	-0.00224	0.002875	0.436153	-0.00439	0.001534	0.004222	0.000819	0.002736	0.76454	-0.00933	0.001804	2.33e-07	-0.00217	0.002719	0.424006
rs12825390	12	90380148	A	C		0.04896	-0.02688	0.004684	9.57e-09	0.006397	0.006125	0.296322	-0.00244	0.003232	0.450478	0.002251	0.005768	0.696301	-0.02329	0.004781	1.11e-06	-0.01694	0.005395	0.001694
rs7311631	12	90429028	A	G		0.495382	0.015579	0.002007	8.21e-15	-0.00938	0.002608	0.000324	0.002914	0.001388	0.035787	0.007153	0.002477	0.003876	0.008755	0.001697	2.49e-07	0.010665	0.002446	1.29e-05
rs10777693	12	95792597	A	G		0.606427	-0.01317	0.002069	1.93e-10	-0.00046	0.002712	0.863991	-0.00781	0.001432	4.97e-08	-0.00617	0.002556	0.015784	-0.00248	0.002113	0.239614	-0.00122	0.002551	0.63338
rs2596736	12	95844699	T	C		0.878246	-0.02314	0.003091	7.01e-14	-0.00146	0.003978	0.713332	-0.01057	0.002099	4.81e-07	-0.00456	0.003746	0.223294	-0.00279	0.003156	0.376565	-0.0012	0.004031	0.766238
rs11108061	12	95857620	T	C		0.416786	-0.02616	0.00205	2.77e-37	0.007284	0.002659	0.006154	-0.00594	0.001404	2.34e-05	-0.00381	0.002506	0.127952	-0.00749	0.002094	0.000349	-0.00403	0.002526	0.110503
rs10777702	12	95935627	T	C		0.698504	-0.01196	0.002187	4.55e-08	0.003024	0.002849	0.28852	-0.00241	0.001515	0.111487	-0.00055	0.002704	0.839121	0.000773	0.001869	0.679256	-0.0013	0.002667	0.62532
rs4764939	12	103522952	T	C		0.477241	-0.01582	0.002009	3.35e-15	-0.00086	0.002613	0.741504	-0.01005	0.001391	4.86e-13	-0.00738	0.002481	0.002937	0.008804	0.001699	2.19e-07	0.001589	0.002445	0.515713
rs7295928	12	108280027	A	G		0.215133	-0.01387	0.002442	1.35e-08	0.009974	0.003136	0.00147	-0.00359	0.001669	0.031429	-0.01017	0.002978	0.000634	-0.01378	0.001991	4.56e-12	-0.0056	0.003034	0.064815
rs2007882	12	120016772	A	G		0.03985	-0.03504	0.005167	1.19e-11	0.011881	0.006562	0.070204	-0.00627	0.003462	0.0702	-0.00391	0.006181	0.52718	-0.00349	0.005273	0.508478	-0.00088	0.006532	0.892689
rs45670	12	120186931	T	C		0.321376	0.014109	0.002164	7.07e-11	-0.00385	0.00281	0.170958	0.006946	0.001483	2.84e-06	0.008351	0.002648	0.00161	0.002199	0.00221	0.319725	-0.00183	0.002671	0.493258
rs11064952	12	120332186	T	C		0.018722	-0.05042	0.007457	1.36e-11	0.047294	0.009638	9.25e-07	0.001221	0.00509	0.810478	-0.02051	0.009083	0.023941	-0.03034	0.007619	6.85e-05	-0.02187	0.010246	0.03284
rs113004644	12	120372754	T	C		0.145167	0.0171	0.002869	2.52e-09	-0.00501	0.003672	0.172474	0.006745	0.001939	0.000505	0.008137	0.003461	0.018708	0.008529	0.00293	0.003599	0.001239	0.003502	0.723494
rs111824642	12	120526148	A	G		0.050554	-0.02766	0.004613	2.01e-09	0.004007	0.005852	0.493535	-0.00277	0.003094	0.371323	0.007267	0.005521	0.188056	0.001057	0.004709	0.822436	0.012394	0.006183	0.044994
rs2239204	12	120541016	T	C		0.047625	-0.02599	0.004746	4.34e-08	-0.00632	0.006701	0.34594	-0.01013	0.003537	0.004182	0.004366	0.006312	0.489207	0.00607	0.004852	0.21093	-0.00945	0.005208	0.069624
rs11065026	12	120559928	T	C		0.063559	-0.04049	0.004143	1.45e-22	0.026805	0.005524	1.22e-06	9.84e-05	0.002916	0.97308	-0.00526	0.005203	0.311856	-0.01716	0.004232	5.01e-05	-0.01373	0.005314	0.009774
rs116877194	12	120626562	A	G		0.094817	0.021572	0.00345	4.03e-10	-0.00603	0.004436	0.174071	0.005601	0.002343	0.016847	0.00418	0.004183	0.317552	0.005703	0.003523	0.105547	-0.00211	0.004315	0.625647
rs117864951	12	120682649	A	G		0.964856	-0.03372	0.005489	8.08e-10	0.013038	0.006984	0.061935	-0.00619	0.003684	0.092917	-0.00681	0.006574	0.30038	-0.01238	0.005601	0.027076	-0.01101	0.006814	0.106015
rs1182859	12	120693288	A	G		0.866547	0.031915	0.002972	6.72e-27	-0.00858	0.004071	0.035102	0.007224	0.00215	0.00078	0.002518	0.003837	0.511727	0.001454	0.003037	0.63216	0.001479	0.003543	0.676449
rs7960743	12	120720038	T	C		0.183786	-0.03146	0.002609	1.79e-33	0.01301	0.003371	0.000114	-0.00512	0.001781	0.004002	-0.00495	0.003178	0.119339	-0.00292	0.002665	0.273663	-0.00463	0.003267	0.156716
rs2859287	12	120821339	T	C		0.330337	-0.01901	0.002133	4.99e-19	0.007188	0.002778	0.009671	-0.00207	0.001479	0.162327	-4.65e-05	0.002639	0.985946	-6.05e-05	0.001806	0.973256	0.000176	0.00261	0.946234
rs206969	12	120835893	T	C		0.220464	-0.02269	0.002438	1.3e-20	0.011037	0.003144	0.000447	-0.00381	0.00166	0.021585	-0.00537	0.002962	0.069658	-0.00381	0.00249	0.12564	0.001354	0.003083	0.660531
rs2516079	12	120859188	T	G		0.707305	0.026417	0.002221	1.29e-32	-0.01381	0.002911	2.09e-06	-0.00077	0.001537	0.617369	-0.00169	0.002744	0.538054	0.009688	0.002269	1.95e-05	0.005212	0.002726	0.055882
rs7970933	12	120862474	A	G		0.24207	-0.01294	0.00236	4.11e-08	0.00638	0.003076	0.038079	-0.00156	0.001625	0.33708	-0.00184	0.002899	0.526787	-0.00012	0.00241	0.959841	1.16e-05	0.002944	0.996867
rs117976328	12	120891560	A	G		0.031224	-0.05935	0.005811	1.74e-24	0.012739	0.007544	0.091279	-0.01389	0.003985	0.000492	-0.00344	0.007113	0.628548	-0.00068	0.005937	0.908279	0.006737	0.007115	0.343649
rs145299974	12	120901765	A	G		0.01362	0.049349	0.00872	1.52e-08	-0.0146	0.011054	0.18658	0.007065	0.005835	0.225941	0.000254	0.010414	0.980534	0.0119	0.008911	0.181745	-0.00331	0.011325	0.76988
rs34179846	12	120917722	T	C		0.898701	-0.04058	0.00335	8.99e-34	0.019351	0.004283	6.25e-06	-0.00694	0.002263	0.002169	-0.0105	0.004038	0.009328	-0.01181	0.003419	0.000552	-0.00776	0.004317	0.072172
rs11610160	12	120959204	A	G		0.208691	0.016375	0.002487	4.58e-11	-0.00837	0.003198	0.008884	0.000553	0.001688	0.743333	0.000209	0.003013	0.944669	0.001287	0.002539	0.612251	-0.00079	0.003017	0.793371
rs117803005	12	120963926	A	G		0.978242	0.038867	0.006928	2.02e-08	-0.01052	0.009123	0.249062	0.006653	0.004823	0.167752	0.000603	0.008605	0.944096	0.003246	0.007068	0.646034	0.006367	0.008829	0.47081
rs139961239	12	121035542	A	G		0.017589	0.058938	0.007689	1.78e-14	-0.02428	0.009873	0.013917	0.009614	0.005203	0.064656	0.010248	0.00929	0.26997	0.015168	0.007849	0.053319	0.012472	0.011371	0.272752
rs67279017	12	121041224	A	C		0.092103	0.050879	0.003495	5.24e-48	-0.01277	0.004511	0.00466	0.010203	0.00238	1.82e-05	0.002498	0.004249	0.556542	0.004968	0.003568	0.163726	-0.00126	0.004174	0.762601
rs11609125	12	121062471	A	G		0.022692	0.050141	0.006787	1.49e-13	-0.01784	0.008647	0.039097	0.008928	0.004567	0.050573	0.007572	0.008154	0.3531	0.006273	0.00693	0.365316	0.019798	0.008191	0.015649
rs4766973	12	121064024	T	G		0.133071	-0.03756	0.002976	1.61e-36	0.017052	0.003932	1.45e-05	-0.00995	0.002077	1.67e-06	-0.01308	0.003706	0.000416	0.002764	0.003039	0.363205	0.002018	0.003533	0.567744
rs145738980	12	121067686	T	C		0.268239	-0.03736	0.002281	2.74e-60	0.01087	0.002955	0.000234	-0.00492	0.00156	0.001615	0.001636	0.002784	0.55684	-0.00164	0.002329	0.48088	0.003005	0.002749	0.274383
rs10849773	12	121080103	A	G		0.979045	0.058917	0.007056	6.84e-17	-0.0426	0.010773	7.69e-05	0.011397	0.005674	0.044578	0.026006	0.010127	0.010225	0.016638	0.007215	0.021116	0.0059	0.007081	0.404718
rs73222792	12	121095312	A	G		0.037686	0.055142	0.005307	2.75e-25	-0.00923	0.006734	0.170377	0.015866	0.003554	8.03e-06	0.006733	0.006344	0.288573	0.00272	0.005419	0.615681	-0.00675	0.006785	0.319442
rs76215734	12	121122474	A	G		0.856191	0.081151	0.00288	1.2e-174	-0.02998	0.003769	1.79e-15	0.015483	0.00199	7.21e-15	0.011999	0.003551	0.000727	0.006485	0.002941	0.027489	0.001577	0.003372	0.639928
rs117658566	12	121220073	T	C		0.025466	0.037864	0.006416	3.59e-09	-0.02619	0.008086	0.0012	0.001083	0.004269	0.799709	0.0085	0.007619	0.264544	0.003674	0.006547	0.574685	0.012941	0.008851	0.143728
rs77431485	12	121223159	A	G		0.012133	-0.06245	0.009232	1.34e-11	0.042144	0.011939	0.000415	-0.00888	0.006314	0.15957	-0.02445	0.011266	0.029977	-0.00569	0.00944	0.546488	-0.01216	0.011769	0.301429
rs142368429	12	121240098	T	C		0.989191	-0.08001	0.009774	2.7e-16	0.026969	0.012968	0.037551	-0.00705	0.006858	0.303898	0.008246	0.012235	0.500341	0.014159	0.009986	0.156202	0.005176	0.010144	0.609866
rs141346429	12	121306178	T	C		0.010296	-0.08521	0.010012	1.73e-17	0.024339	0.012964	0.060461	-0.01357	0.006857	0.047751	-0.0001	0.012234	0.993342	0.019321	0.010223	0.058762	-0.01908	0.012155	0.116446
rs117816983	12	121338219	A	G		0.971895	-0.06254	0.006115	1.5e-24	0.028644	0.007799	0.00024	-0.012	0.004118	0.003552	-0.01657	0.007348	0.024099	-0.01335	0.006246	0.032503	-0.00314	0.007867	0.689968
rs117548270	12	121348301	A	G		0.986353	-0.05517	0.008711	2.4e-10	0.021069	0.011013	0.055747	-0.01232	0.005818	0.034259	-0.01397	0.010381	0.17837	-0.01129	0.008879	0.203613	-0.00644	0.010927	0.555397
rs142601917	12	121352074	T	C		0.029631	-0.06397	0.00596	7.17e-27	0.019731	0.007602	0.00945	-0.00817	0.004014	0.041837	0.000396	0.007165	0.955926	-0.00603	0.00608	0.321057	-0.00782	0.00796	0.32604
rs1186380	12	121376416	T	C		0.263537	0.046463	0.002272	5.45e-93	-0.01982	0.003003	4.08e-11	0.00824	0.001602	2.71e-07	0.008196	0.002858	0.00413	0.003311	0.001798	0.065507	0.001058	0.002805	0.70612
rs141131173	12	121380655	T	G		0.982921	0.08204	0.007801	7.19e-26	-0.03089	0.009949	0.001902	0.006505	0.005245	0.214865	-0.00294	0.009361	0.753076	0.000884	0.007961	0.911573	0.002876	0.009404	0.759759
rs77254471	12	121385078	T	C		0.017954	-0.08103	0.007612	1.83e-26	0.030496	0.010072	0.002463	-0.01608	0.005312	0.002461	-0.01466	0.009477	0.121766	-0.02178	0.007785	0.005137	-0.00797	0.00943	0.398094
rs4298983	12	121385479	T	C		0.970111	0.099821	0.005935	1.8e-63	-0.0275	0.007528	0.000259	0.020723	0.003972	1.81e-07	0.008963	0.007089	0.206134	-0.00391	0.00606	0.518865	-0.0027	0.008057	0.737313
rs111247170	12	121388385	T	C		0.03123	0.059379	0.005811	1.63e-24	-0.02839	0.007618	0.000194	0.009085	0.004026	0.024023	0.012599	0.007184	0.079461	0.011079	0.005937	0.06202	0.019778	0.007883	0.012106
rs117131717	12	121396182	T	C		0.033255	-0.06268	0.005637	1.01e-28	0.015138	0.007377	0.040152	-0.01663	0.003899	2.01e-05	-0.00879	0.006958	0.206253	0.009213	0.005753	0.10926	-0.00495	0.006646	0.456673
rs7961554	12	121400244	A	C		0.692631	-0.08139	0.002169	3.47e-308	0.02216	0.002788	1.91e-15	-0.01621	0.001488	1.22e-27	-0.0051	0.002654	0.054796	0.003832	0.001734	0.027149	-0.00156	0.002632	0.553315
rs56156770	12	121421992	T	C		0.020789	0.081085	0.007086	2.56e-30	-0.02843	0.00901	0.001602	0.003495	0.00476	0.462786	-0.01047	0.008501	0.218109	-0.00157	0.007236	0.828752	0.00301	0.008636	0.727412
rs2393777	12	121424400	T	C		0.886403	-0.02593	0.003185	3.87e-16	0.002521	0.004092	0.537818	-0.00543	0.00216	0.011923	0.003428	0.003855	0.373769	0.007221	0.003253	0.026405	0.009715	0.003973	0.014465
rs1169293	12	121426545	A	G		0.925086	0.056241	0.003811	2.73e-49	-0.01605	0.005062	0.001521	0.014122	0.002693	1.57e-07	0.0087	0.004805	0.070164	0.003037	0.003105	0.328084	-0.00122	0.004531	0.787095
rs11065389	12	121437964	T	C		0.980416	0.104425	0.007246	4.41e-47	-0.04573	0.009193	6.55e-07	0.010583	0.004894	0.030587	0.009789	0.008734	0.262363	0.01855	0.006096	0.002341	0.024681	0.00969	0.010869
rs11065390	12	121439598	A	G		0.026219	0.049594	0.006282	2.91e-15	-0.02914	0.009069	0.001312	0.007548	0.00483	0.118139	0.01268	0.008617	0.141174	0.009693	0.005595	0.083189	0.001857	0.007492	0.804259
rs74876709	12	121450013	A	G		0.017641	0.07391	0.007677	6.15e-22	-0.01276	0.009777	0.191961	0.01323	0.005152	0.010238	-0.00501	0.009198	0.586105	-0.00049	0.007828	0.949749	-0.00353	0.009404	0.707135
rs139868663	12	121459351	T	C		0.013913	-0.08665	0.008629	9.91e-24	0.01371	0.011109	0.217171	-0.01566	0.005872	0.00767	0.009031	0.010481	0.388903	0.009573	0.008816	0.277542	0.018539	0.011985	0.121887
rs76102919	12	121464894	T	C		0.983647	-0.08114	0.007969	2.38e-24	0.038197	0.010285	0.000204	-0.00953	0.005416	0.078432	-0.01177	0.009663	0.223107	-0.019	0.008127	0.019371	-0.01388	0.009738	0.154176
rs2859402	12	121478277	A	G		0.288495	0.075534	0.002231	2.6e-251	-0.02649	0.002888	4.71e-20	0.013387	0.001525	1.62e-18	0.008525	0.002721	0.001732	0.006509	0.002278	0.004273	0.004679	0.002704	0.083561
rs2708101	12	121487632	T	C		0.444285	-0.04079	0.002014	3.34e-91	0.011974	0.002617	4.75e-06	-0.00874	0.001397	3.87e-10	-0.00454	0.002491	0.068582	-0.0003	0.001613	0.853195	-0.00085	0.002445	0.726747
rs78671297	12	121488593	A	C		0.018164	0.058154	0.007568	1.54e-14	-0.01561	0.009581	0.103295	0.012842	0.00506	0.011154	0.005803	0.009029	0.52041	-4.44e-05	0.007721	0.995409	-0.01001	0.009511	0.292518
rs143432184	12	121510619	T	C		0.977104	0.045893	0.006757	1.11e-11	-0.0262	0.0089	0.003248	0.003953	0.004701	0.400414	0.006926	0.008389	0.409051	0.0016	0.0069	0.816632	-0.0039	0.007621	0.608497
rs11065422	12	121512148	A	G		0.331655	-0.03437	0.002147	1.08e-57	0.014424	0.002787	2.27e-07	-0.00558	0.001472	0.000151	-0.0056	0.002626	0.032901	-0.00512	0.002192	0.019565	-0.00434	0.002613	0.096414
rs117344076	12	121520277	T	C		0.019771	-0.06787	0.00726	8.88e-21	0.017682	0.00926	0.056196	-0.01235	0.00489	0.011573	0.000175	0.00873	0.984017	0.021618	0.007409	0.003524	0.01325	0.009738	0.173616
rs74663951	12	121559410	A	G		0.023708	0.051353	0.006643	1.07e-14	-0.01764	0.008443	0.036641	0.015847	0.004456	0.000375	0.017416	0.007954	0.028544	0.007929	0.006785	0.242603	-0.01474	0.008463	0.081474
rs11065442	12	121563896	A	C		0.83017	0.030687	0.002693	4.34e-30	-0.00896	0.003587	0.012456	0.007557	0.001894	6.6e-05	0.005505	0.003381	0.103514	0.007484	0.002751	0.00652	0.007555	0.003532	0.032432
rs117692465	12	121579140	A	G		0.050478	-0.03176	0.004616	5.98e-12	0.013017	0.005984	0.029618	-0.00223	0.003157	0.479765	0.001018	0.005636	0.856719	-0.00494	0.004713	0.295057	0.006471	0.005763	0.261464
rs28360447	12	121600238	A	G		0.018461	-0.04816	0.007508	1.42e-10	0.008808	0.009502	0.35395	-0.00722	0.005026	0.150692	0.006431	0.008966	0.473191	0.010512	0.00766	0.169926	0.009882	0.009858	0.316125
rs11065464	12	121602135	A	C		0.258827	0.03514	0.002285	2.24e-53	-0.01027	0.00294	0.000476	0.007018	0.001569	7.71e-06	0.003131	0.002798	0.263213	0.000889	0.001889	0.637994	0.001411	0.00277	0.610349
rs7958316	12	121605373	A	G		0.019899	-0.05166	0.007237	9.47e-13	0.030754	0.009342	0.000994	-0.00335	0.004932	0.497297	-0.01077	0.008803	0.221072	-0.03649	0.007391	7.92e-07	-0.00901	0.008786	0.305309
rs28360457	12	121613229	A	G		0.017586	0.064598	0.007689	4.42e-17	-0.02277	0.009712	0.019032	0.012257	0.005127	0.016812	0.010457	0.009149	0.253084	0.013656	0.007849	0.081903	0.010885	0.011099	0.326722
rs1169721	12	121641509	A	G		0.791473	0.017936	0.002469	3.78e-13	-0.01001	0.003204	0.001781	0.001072	0.001706	0.529874	0.002916	0.003044	0.338155	0.008615	0.002058	2.84e-05	0.007547	0.003022	0.012515
rs28360463	12	121647324	A	C		0.138843	-0.0276	0.002923	3.63e-21	0.00447	0.003837	0.244047	-0.00746	0.002025	0.000227	-0.00189	0.003613	0.600766	-1.43e-05	0.002985	0.99619	0.001224	0.003543	0.729735
rs150201054	12	121656614	T	G		0.018136	-0.04359	0.007574	8.68e-09	0.019641	0.009741	0.043767	-0.0065	0.005144	0.206045	-0.00812	0.009181	0.376552	0.0014	0.007743	0.856509	-0.02417	0.009901	0.014624
rs2686345	12	121690555	T	C		0.242822	-0.03191	0.002344	3.17e-42	0.015484	0.003064	4.33e-07	-0.00487	0.001627	0.002754	-0.00652	0.002904	0.024865	-0.00499	0.002083	0.016523	-0.00097	0.002869	0.735442
rs79875796	12	121699887	A	C		0.964421	-0.04459	0.005456	3.01e-16	0.024287	0.006935	0.000461	-0.00549	0.003662	0.133754	-0.01071	0.006535	0.101293	-0.01155	0.005571	0.038182	-0.0069	0.007489	0.356665
rs11613680	12	121700858	A	G		0.251856	0.042053	0.002328	6.54e-73	-0.01989	0.003003	3.55e-11	0.006802	0.001585	1.79e-05	0.009775	0.00283	0.000551	0.013795	0.002378	6.58e-09	0.006399	0.002952	0.030184
rs1653607	12	121707036	T	C		0.898095	0.033213	0.003341	2.76e-23	-0.0121	0.004233	0.004261	0.005619	0.002235	0.011942	0.004228	0.00399	0.289333	0.005802	0.003411	0.088941	0.001742	0.00423	0.680453
rs1151886	12	121718111	A	G		0.097117	-0.02637	0.003414	1.14e-14	0.013921	0.004543	0.002182	-0.00402	0.002399	0.09392	-0.00675	0.004283	0.115065	-0.01447	0.003488	3.36e-05	0.002725	0.004582	0.552036
rs1647254	12	121813322	A	G		0.160686	0.016463	0.002752	2.21e-09	-0.0056	0.003732	0.133464	0.00428	0.00197	0.029828	0.004034	0.003517	0.251363	0.005152	0.002812	0.066961	0.002553	0.00331	0.440555
rs73224247	12	121824009	T	C		0.912182	-0.02781	0.003571	6.77e-15	0.010661	0.004588	0.020154	-0.00722	0.00242	0.002842	-0.00937	0.004319	0.030077	-0.01192	0.003645	0.001077	-0.0099	0.004492	0.027538
rs111690247	12	121885201	T	C		0.08683	0.020498	0.003589	1.13e-08	-0.0105	0.004588	0.022165	0.002561	0.002423	0.290451	0.003506	0.004325	0.417642	0.00338	0.003666	0.356639	-0.00779	0.004749	0.10087
rs60186830	12	122022382	A	G		0.031756	-0.03223	0.005764	2.24e-08	0.016133	0.008284	0.05148	-0.00272	0.004375	0.533975	-0.00106	0.007808	0.892456	-0.00184	0.005892	0.755088	-0.00081	0.006219	0.895966
rs28376696	12	123849863	T	C		0.941479	-0.02551	0.004306	3.13e-09	-0.01408	0.005643	0.012581	-0.02351	0.002978	2.87e-15	-0.01379	0.005314	0.009455	0.003107	0.004398	0.479919	-0.01391	0.005318	0.008929
rs7993752	13	42573980	A	C		0.586366	-0.01301	0.002052	2.3e-10	0.004977	0.002671	0.062399	-0.00244	0.00141	0.084008	-0.00267	0.002517	0.289161	-0.0069	0.002096	0.000992	-0.00436	0.002521	0.083425
rs9537938	13	58653695	A	G		0.677832	-0.01218	0.002147	1.4e-08	0.01146	0.002798	4.21e-05	-7.46e-05	0.001489	0.960062	-0.00598	0.002657	0.02439	-0.01053	0.001834	9.48e-09	-0.00604	0.002625	0.02138
rs589634	13	86359321	A	G		0.689958	0.012734	0.002185	5.63e-09	-0.00941	0.002843	0.000929	0.003849	0.001501	0.010313	0.010282	0.002678	0.000124	0.013631	0.002231	1.01e-09	0.002944	0.002641	0.26502
rs12428361	13	110368764	T	C		0.738404	-0.01369	0.002283	2.01e-09	0.001116	0.00296	0.70625	-0.00316	0.001576	0.044901	0.000738	0.002811	0.79295	-0.00293	0.001945	0.132242	-0.00359	0.002846	0.207223
rs9604045	13	113927208	T	G		0.264431	-0.0185	0.002292	6.99e-16	0.015618	0.003036	2.69e-07	0.002032	0.001603	0.204811	-0.00159	0.002861	0.5791	-0.00023	0.002341	0.9211	-0.00297	0.002755	0.280961
rs12589290	14	21733457	A	G		0.796719	0.015224	0.002511	1.35e-09	-0.007	0.003245	0.030916	0.006144	0.001714	0.000337	0.00985	0.003059	0.001283	0.004021	0.002564	0.116827	0.000706	0.003112	0.820456
rs72694391	14	24874026	T	C		0.530579	0.014148	0.002025	2.83e-12	-0.00783	0.002632	0.002915	-0.00246	0.00139	0.076222	-0.00419	0.00248	0.091094	0.001325	0.002068	0.521617	0.00406	0.002479	0.10142
rs17522122	14	33302882	T	G	Yes	0.466612	0.011949	0.002007	2.61e-09	-0.00944	0.002606	0.000292	0.000654	0.00139	0.637905	0.00581	0.00248	0.019133	0.015685	0.00162	3.58e-22	0.010745	0.002443	1.09e-05
rs11156875	14	35619816	A	G		0.831473	-0.01489	0.002673	2.53e-08	0.00743	0.003501	0.033792	-0.00043	0.001869	0.817415	-0.0005	0.003333	0.880484	-0.00496	0.002204	0.024401	-0.00722	0.003254	0.02648
rs34864350	14	58759280	A	G		0.945309	-0.02715	0.004445	1e-09	0.014666	0.00579	0.011307	-0.00293	0.003054	0.336686	-0.00587	0.005452	0.281824	-0.01182	0.004539	0.009214	-0.00829	0.005395	0.124534
rs740079	14	73010297	A	G		0.955517	-0.02714	0.00487	2.52e-08	0.007047	0.006191	0.254991	-0.00984	0.003288	0.002772	-0.00971	0.005867	0.098067	0.003351	0.003954	0.39672	-0.00681	0.006285	0.278505
rs2239222	14	73011885	A	G		0.642053	-0.0317	0.002093	7.78e-52	0.007053	0.002737	0.009968	-0.00771	0.001456	1.2e-07	-0.00301	0.002599	0.246491	-0.00386	0.001781	0.030205	-0.00124	0.002546	0.626908
rs7150135	14	73042690	T	C		0.408671	-0.01182	0.002045	7.55e-09	0.003107	0.002659	0.242639	-0.00224	0.001412	0.112086	-0.0007	0.00252	0.782064	-0.00197	0.001823	0.279489	-0.00305	0.002517	0.225075
rs17780783	14	73219669	A	C		0.225466	-0.0137	0.002401	1.16e-08	0.005201	0.003089	0.092237	0.000471	0.001644	0.774705	0.002239	0.002934	0.445346	-0.01134	0.002025	2.14e-08	-0.00639	0.003027	0.034769
rs8006178	14	73358764	A	C		0.76258	-0.01704	0.002375	7.27e-13	0.006291	0.003147	0.045618	-0.00442	0.001662	0.007868	-0.00566	0.002965	0.056423	-0.01267	0.002426	1.78e-07	-0.00766	0.002837	0.006914
rs2535907	14	73429755	A	G		0.3113	-0.01826	0.002183	6.05e-17	0.008822	0.002821	0.001765	-0.0057	0.00149	0.000129	-0.00996	0.002658	0.00018	-0.01241	0.002229	2.59e-08	-0.00469	0.002732	0.086377
rs7154527	14	73916084	A	C		0.27305	-0.01343	0.002269	3.18e-09	0.008141	0.002931	0.005476	-0.0049	0.001548	0.001562	-0.01016	0.002763	0.000237	-0.00494	0.002317	0.033071	-0.00588	0.00287	0.040628
rs8004059	14	75734471	A	G		0.709405	-0.01267	0.00221	1e-08	0.010805	0.00288	0.000175	-0.00227	0.001533	0.138129	-0.00819	0.002736	0.002756	-0.0064	0.001882	0.000675	0.003646	0.002967	0.219124
rs78715582	14	94770184	T	C		0.823867	0.016436	0.002653	5.83e-10	-0.00604	0.003419	0.077161	0.005129	0.001805	0.004482	0.006666	0.003221	0.0385	0.005611	0.002709	0.038334	0.005	0.00333	0.133271
rs28929474	14	94844947	T	C		0.018853	-0.09055	0.007431	3.73e-34	0.033075	0.009342	0.000399	-0.02627	0.004926	9.65e-08	-0.03267	0.008789	0.000202	-0.02693	0.00758	0.00038	-0.00125	0.010014	0.900781
rs55981844	14	96933414	T	C		0.706406	0.016992	0.002219	1.91e-14	-0.00741	0.00287	0.00979	0.004603	0.001515	0.002389	0.006129	0.002705	0.02344	-0.00293	0.002266	0.195743	0.002094	0.002707	0.439039
rs7160148	14	96968604	T	G		0.219096	0.014653	0.002426	1.53e-09	-0.00069	0.003172	0.827559	0.004573	0.001689	0.006758	0.000528	0.003013	0.860884	-0.00097	0.002067	0.638126	0.003337	0.002965	0.260446
rs184334219	15	42721845	A	G		0.018155	0.043363	0.00757	1.02e-08	-0.07159	0.009716	1.72e-13	0.015316	0.005142	0.002897	0.075415	0.009177	2.07e-16	-0.02134	0.007722	0.005721	0.000712	0.009424	0.939803
rs55707100	15	43820717	T	C		0.025041	0.066807	0.006469	5.28e-25	-0.10617	0.008437	2.59e-36	0.03698	0.004465	1.2e-16	0.136046	0.007969	2.4e-65	-0.02726	0.006611	3.74e-05	0.003631	0.007476	0.627159
rs6493498	15	51754451	T	C		0.454716	0.012665	0.00201	2.94e-10	-0.00687	0.002612	0.008488	0.005422	0.001394	0.0001	0.011059	0.002486	8.63e-06	0.013317	0.001611	1.39e-16	0.00858	0.002446	0.000452
rs113941571	15	52268996	T	C		0.075918	0.024782	0.003816	8.33e-11	-0.01112	0.00488	0.02268	0.004299	0.002576	0.09514	0.007629	0.004597	0.09702	0.027225	0.003895	2.75e-12	0.01452	0.004682	0.001925
rs10518694	15	53072673	A	C		0.145179	0.016032	0.002848	1.81e-08	-0.00857	0.003702	0.020548	0.002428	0.001969	0.217664	0.005477	0.003514	0.119049	0.014414	0.00245	4.04e-09	0.008839	0.0036	0.014066
rs79101008	15	53076370	A	C		0.108052	-0.02806	0.003256	6.82e-18	0.000575	0.004191	0.890852	-0.00976	0.002213	1.04e-05	-0.00173	0.00395	0.662187	0.003631	0.003325	0.274829	0.001235	0.004254	0.771659
rs143399102	15	53267092	T	C		0.020732	-0.04668	0.007093	4.68e-11	0.011059	0.009025	0.220442	-0.0105	0.004763	0.027433	-0.00541	0.008499	0.524173	-0.00904	0.007232	0.211467	-0.02352	0.010144	0.020421
rs10162635	15	53692077	A	C		0.340464	-0.01325	0.002133	5.24e-10	0.002542	0.002768	0.358376	-0.00486	0.001461	0.000885	-0.00442	0.002607	0.089869	-0.0073	0.002178	0.0008	-0.00383	0.002592	0.13943
rs149624078	15	53728710	T	C		0.013219	-0.11471	0.008849	1.99e-38	0.006856	0.011215	0.540946	-0.03468	0.005915	4.55e-09	-0.00665	0.010558	0.528604	-0.00731	0.009043	0.418929	-0.0256	0.010458	0.014377
rs1516403	15	53739281	T	C		0.550451	0.018835	0.002017	9.75e-21	-0.00668	0.002618	0.010773	0.005545	0.001394	6.92e-05	0.006536	0.002486	0.008576	0.005372	0.001706	0.001643	0.00361	0.002463	0.142783
rs1189395	15	53767886	A	G		0.722498	-0.01281	0.002257	1.38e-08	0.00108	0.002978	0.716824	-0.00395	0.001573	0.011921	-0.00084	0.002807	0.765957	-0.00017	0.002305	0.942008	-0.00205	0.002715	0.450859
rs340005	15	60878030	A	G		0.623205	0.029997	0.00207	1.41e-47	-0.00606	0.002687	0.024107	0.010703	0.00143	7.28e-14	0.009557	0.002552	0.00018	0.010816	0.001753	6.84e-10	0.009173	0.002526	0.000282
rs150952015	15	60884594	T	G		0.051633	-0.03207	0.004567	2.19e-12	0.01206	0.005846	0.039095	-0.01392	0.003087	6.56e-06	-0.02072	0.005509	0.00017	-0.01521	0.004666	0.001116	-0.00851	0.00588	0.147898
rs340026	15	60910110	A	G		0.819284	-0.01642	0.002608	3.04e-10	0.000153	0.003444	0.964457	-0.00664	0.001833	0.000291	-0.00295	0.00327	0.366224	-0.00448	0.002209	0.042768	-0.00271	0.003254	0.405331
rs974066	15	60952597	A	C		0.636099	0.01409	0.002101	1.98e-11	0.001795	0.002736	0.511789	0.00286	0.001445	0.047712	-0.0047	0.002578	0.068568	0.000557	0.002145	0.795281	0.001321	0.002539	0.602902
rs35967150	15	62324471	A	G		0.393262	0.011717	0.002069	1.49e-08	-0.00077	0.002678	0.773417	0.003932	0.001414	0.005428	0.001276	0.002524	0.613238	0.004172	0.002113	0.048306	-0.00099	0.002533	0.696042
rs11635675	15	63793238	T	G		0.665912	0.013879	0.002127	6.8e-11	-0.00224	0.002747	0.414602	-0.00961	0.001462	4.91e-11	-0.02206	0.002609	2.79e-17	0.012763	0.001786	9.04e-13	0.002188	0.00257	0.394464
rs11856579	15	78012688	A	G	Yes	0.26325	-0.01276	0.002278	2.14e-08	0.013114	0.002945	8.49e-06	-0.00202	0.001567	0.198061	-0.01151	0.002796	3.84e-05	-0.01595	0.001939	1.91e-16	-0.00954	0.00286	0.000853
rs11852372	15	78801394	A	C		0.672471	-0.01414	0.002154	5.24e-11	0.010003	0.002789	0.000335	-0.00271	0.001472	0.065409	-0.01143	0.002627	1.36e-05	-0.0008	0.002199	0.715139	-0.07669	0.002654	1.48e-183
rs11648261	16	1795601	A	G		0.798814	-0.01391	0.002521	3.47e-08	0.003665	0.003317	0.269122	-0.00268	0.001751	0.125358	-0.00132	0.003126	0.673645	-0.01254	0.002575	1.11e-06	-0.00115	0.003075	0.709246
rs35667726	16	2164324	T	C		0.066603	-0.0295	0.004054	3.43e-13	-0.00352	0.005202	0.498866	-0.00745	0.002746	0.006655	0.005259	0.004902	0.283367	-0.01439	0.00414	0.000509	-0.01594	0.004913	0.001175
rs879620	16	4015729	T	C	Yes	0.597569	0.012322	0.002046	1.71e-09	-0.0136	0.00268	3.93e-07	-0.00128	0.001427	0.368666	0.006919	0.002545	0.006562	0.022658	0.00173	3.32e-39	0.011867	0.002488	1.85e-06
rs12927172	16	27325021	A	G		0.387806	0.017564	0.002074	2.51e-17	-0.00303	0.002699	0.261092	0.004773	0.001425	0.000809	0.001662	0.002543	0.513533	0.002595	0.002118	0.220527	-0.00149	0.002547	0.557975
rs9939450	16	28301487	T	C		0.530949	0.013124	0.002014	7.17e-11	-0.01211	0.002617	3.7e-06	0.000465	0.001391	0.738072	0.007456	0.002481	0.002657	0.017855	0.001771	6.7e-24	0.00827	0.002462	0.000783
rs7187776	16	28857645	A	G		0.601732	-0.01923	0.002044	5.19e-21	0.016235	0.002649	8.82e-10	0.001344	0.001413	0.341566	-0.00625	0.002521	0.013206	-0.02829	0.001644	2.29e-66	-0.01563	0.002504	4.37e-10
rs12716972	16	29936654	A	G		0.445181	-0.01362	0.002019	1.51e-11	0.017681	0.002627	1.71e-11	0.000124	0.001398	0.929253	-0.0123	0.002495	8.25e-07	-0.02044	0.001705	4.21e-33	-0.01103	0.002454	6.96e-06
rs141179989	16	51067084	T	C		0.016388	-0.04597	0.007961	7.68e-09	0.013466	0.010166	0.185293	-0.01179	0.00537	0.028053	-0.01024	0.009581	0.285083	-0.01096	0.008127	0.17734	-0.01315	0.010418	0.206873
rs149568877	16	51088702	A	G		0.015953	-0.06498	0.008067	7.91e-16	0.013792	0.010567	0.191828	-0.01232	0.005578	0.027145	0.001099	0.009955	0.912122	-0.00354	0.008251	0.668303	-0.00577	0.010837	0.594195
rs62029980	16	51102501	A	G		0.026804	-0.03486	0.006258	2.53e-08	0.007074	0.007953	0.373788	-0.00669	0.004204	0.111444	0.000192	0.007504	0.979541	-0.00589	0.006391	0.35687	0.001676	0.007846	0.830841
rs66744209	16	51123320	A	G		0.789959	-0.02245	0.002481	1.48e-19	0.005621	0.003204	0.079355	-0.00345	0.001692	0.041682	0.000444	0.003019	0.883141	-0.00409	0.002534	0.106737	-0.00424	0.003042	0.163702
rs12597585	16	51123655	A	G		0.246408	0.019312	0.002345	1.82e-16	-0.01094	0.003081	0.000384	0.002709	0.001626	0.095742	0.005208	0.002903	0.072781	0.003581	0.002396	0.134942	0.002767	0.002809	0.324736
rs72789929	16	51128026	A	G		0.032082	0.037427	0.005736	6.78e-11	-0.00826	0.007607	0.27751	0.00547	0.004011	0.172624	-0.00358	0.007159	0.617186	0.003347	0.005856	0.567599	0.000273	0.007216	0.969785
rs12448756	16	51130463	A	G		0.810664	0.025359	0.00258	8.37e-23	-0.00942	0.003329	0.004657	0.004476	0.001758	0.010884	0.003344	0.003137	0.286463	-0.00025	0.002634	0.924257	0.003621	0.003248	0.26496
rs116971887	16	51170026	T	G		0.044238	-0.10703	0.004915	4.02e-105	0.027322	0.006326	1.57e-05	-0.02739	0.003337	2.25e-16	-0.01774	0.005956	0.002895	-0.00979	0.005022	0.051285	-0.01881	0.006358	0.003087
rs1465338	16	51171670	T	C		0.657032	-0.04031	0.002117	8.14e-81	0.016945	0.002775	1.02e-09	-0.00983	0.001475	2.64e-11	-0.01256	0.002632	1.8e-06	-0.00344	0.001868	0.065915	-0.01171	0.002541	4.03e-06
rs13336129	16	51175658	T	C		0.929483	0.024424	0.003948	6.14e-10	-0.01154	0.005038	0.021956	0.001707	0.00266	0.521159	0.002076	0.004748	0.661983	0.011	0.004032	0.006369	0.006575	0.004971	0.185995
rs142329607	16	51185411	T	C		0.021968	-0.05622	0.006895	3.53e-16	0.026355	0.008677	0.002386	-0.01068	0.004586	0.019921	-0.01574	0.008186	0.054544	-0.00836	0.007037	0.234945	-0.00809	0.009179	0.377935
rs34419562	16	51208161	A	G		0.092972	0.032494	0.00348	9.98e-21	-0.01869	0.004496	3.23e-05	0.006097	0.002374	0.01022	0.01249	0.004237	0.003199	0.007883	0.003554	0.026546	0.008627	0.004326	0.046155
rs141651106	16	51223317	A	G		0.031339	0.035286	0.005801	1.18e-09	-0.01682	0.00781	0.031294	0.004324	0.004126	0.29472	0.005165	0.007365	0.483106	0.016446	0.005928	0.005528	0.004136	0.007049	0.557341
rs117695016	16	51266276	A	C		0.963577	0.03211	0.005395	2.65e-09	-0.01487	0.006863	0.030318	0.007435	0.003626	0.040305	0.01155	0.006469	0.074207	0.005641	0.005504	0.305368	0.013692	0.00706	0.052446
rs62039703	16	51274209	T	C		0.414244	0.011454	0.002052	2.37e-08	-0.00224	0.002668	0.401503	0.003565	0.001409	0.01138	0.002445	0.002514	0.330814	0.001494	0.002095	0.475777	0.003777	0.002504	0.131553
rs150044976	16	51317787	A	G		0.027143	-0.06154	0.00622	4.4e-23	0.02351	0.007859	0.002775	-0.01073	0.004153	0.009759	-0.01034	0.007414	0.162944	-0.01228	0.006345	0.052893	-0.01367	0.008567	0.110632
rs12599236	16	51352247	A	G		0.528661	-0.01323	0.00201	4.71e-11	0.001457	0.002614	0.577287	-0.00428	0.001391	0.002108	-0.00137	0.002482	0.5807	0.003124	0.001704	0.066712	-0.00163	0.002452	0.506543
rs6498847	16	51387048	T	C		0.417852	0.014695	0.002034	5.04e-13	-0.00017	0.002649	0.949844	0.003843	0.00141	0.006425	-0.00139	0.002516	0.581589	-0.00039	0.001718	0.820254	0.001895	0.002483	0.445335
rs73577882	16	51399701	T	C		0.967571	-0.03616	0.005706	2.35e-10	0.00831	0.008862	0.348352	-0.0159	0.004681	0.000684	-0.0123	0.008354	0.140775	0.001756	0.005829	0.763302	-0.00227	0.005746	0.692505
rs17616063	16	51436882	A	G		0.928519	0.10798	0.003903	1.68e-168	-0.03522	0.00493	9.03e-13	0.022244	0.002618	1.95e-17	0.017005	0.004673	0.000274	0.007433	0.003433	0.030388	0.018455	0.004861	0.000147
rs4784296	16	51479349	A	G		0.467702	-0.01825	0.002011	1.13e-19	0.005493	0.002613	0.035559	-0.00393	0.001391	0.004738	-0.00234	0.002482	0.345171	-0.00028	0.001702	0.871596	-0.00267	0.002458	0.277812
rs62042004	16	51522044	A	G		0.960503	0.031263	0.005189	1.69e-09	-0.00801	0.006611	0.225379	0.00746	0.003486	0.032355	0.00415	0.006222	0.504773	-0.00086	0.005299	0.871724	0.004854	0.007125	0.495728
rs1846405	16	51551412	A	G		0.519639	-0.01192	0.002023	3.82e-09	0.003948	0.002634	0.133863	-0.0025	0.001391	0.072509	-0.00185	0.002482	0.454967	0.002965	0.002066	0.151246	-0.00702	0.002476	0.004597
rs8057507	16	51667131	T	C		0.521122	-0.01389	0.002023	6.74e-12	0.005931	0.002636	0.024435	-0.00154	0.001391	0.269713	-0.00119	0.002483	0.63088	-0.00324	0.002066	0.117005	-0.003	0.002474	0.224767
rs11860919	16	51771217	A	G		0.767942	0.016442	0.002394	6.53e-12	-0.00693	0.003105	0.025535	0.003111	0.00164	0.057809	0.003684	0.002926	0.208041	0.004134	0.002445	0.090777	0.002749	0.002921	0.34672
rs11643744	16	53791798	A	G		0.680097	0.012465	0.002146	6.25e-09	-0.01571	0.002778	1.56e-08	-0.00347	0.001483	0.019291	0.00519	0.002644	0.049676	0.025475	0.001726	2.65e-49	0.007278	0.002622	0.005505
rs1421085	16	53800954	T	C		0.60574	-0.03269	0.002048	2.26e-57	0.031638	0.002653	8.82e-33	0.007644	0.001416	6.68e-08	-0.00674	0.002525	0.007586	-0.0753	0.001632	0	-0.01671	0.002497	2.21e-11
rs12448528	16	56985555	A	G		0.216504	0.015113	0.002431	5.12e-10	-0.13269	0.003148	0	-0.05212	0.001678	1.02e-211	0.034533	0.002994	8.92e-31	0.002129	0.002035	0.295512	0.006459	0.003037	0.033449
rs12446515	16	56987015	T	C	Yes	0.318614	-0.01965	0.002169	1.34e-19	0.17719	0.002809	0	0.069634	0.001483	0	-0.04478	0.002647	3.36e-64	-0.00547	0.002215	0.013572	-0.01114	0.002689	3.41e-05
rs12720922	16	57000885	A	G		0.185484	0.021312	0.0026	2.49e-16	-0.18126	0.003404	0	-0.07149	0.001797	0	0.044495	0.003208	9.59e-44	0.007122	0.002655	0.007317	0.009382	0.003226	0.003639
rs1800777	16	57017319	A	G		0.03784	0.028911	0.005297	4.81e-08	-0.21255	0.006743	4.61e-218	-0.07941	0.00356	3.28e-110	0.058569	0.006354	3.05e-20	0.007492	0.005405	0.165745	0.017157	0.007298	0.01873
rs244415	16	69666683	A	G		0.402901	-0.0176	0.002045	7.78e-18	0.019417	0.002652	2.46e-13	-0.00488	0.001411	0.000544	-0.02129	0.002518	2.8e-17	-0.01987	0.001723	9.26e-31	-0.01831	0.002496	2.16e-13
rs2000999	16	72108093	A	G	Yes	0.191973	0.01457	0.002541	9.81e-09	0.002339	0.003328	0.48205	0.020918	0.001777	5.37e-32	0.02777	0.003169	1.89e-18	0.009984	0.002016	7.35e-07	0.007533	0.003013	0.012425
rs2347568	16	79210182	A	C		0.409175	0.011986	0.002056	5.51e-09	-0.00398	0.002685	0.137733	-0.00018	0.001418	0.900006	-0.00261	0.00253	0.301415	0.005368	0.002099	0.010562	0.004629	0.002501	0.064203
rs76819459	16	79718917	A	G		0.683112	-0.01367	0.002172	3.12e-10	-0.00098	0.002803	0.72602	-0.00946	0.00148	1.65e-10	-0.00848	0.002642	0.00133	0.001282	0.002218	0.563264	-0.00576	0.002649	0.02967
rs56823429	16	81533789	A	C	Yes	0.708455	-0.01395	0.002224	3.59e-10	0.03348	0.002875	2.38e-31	-0.00267	0.001518	0.078012	-0.03142	0.002709	4.08e-31	-0.00204	0.002271	0.369637	-0.00187	0.002737	0.493774
rs67890964	16	83979317	T	C		0.629194	-0.0135	0.002092	1.11e-10	0.006359	0.002719	0.019365	0.002514	0.001436	0.079894	0.004927	0.002562	0.054504	-0.00857	0.002137	6.03e-05	-0.00476	0.002558	0.062906
rs11076769	16	88515576	A	C		0.315998	0.01658	0.002174	2.41e-14	-0.01235	0.002844	1.42e-05	0.002062	0.001501	0.169532	0.007539	0.002679	0.004898	0.002112	0.00222	0.341345	0.010972	0.002684	4.35e-05
rs4785715	16	89800135	A	G		0.341101	-0.01228	0.002132	8.48e-09	0.009621	0.002807	0.00061	-0.00123	0.001482	0.405134	-0.00609	0.002645	0.021266	-0.00773	0.002177	0.000387	-0.012	0.002621	4.69e-06
rs12941913	17	1346417	T	C		0.600796	0.012451	0.002064	1.61e-09	-0.00634	0.002693	0.018503	0.001473	0.001422	0.300229	0.00271	0.002538	0.285613	0.006737	0.002108	0.001393	0.005707	0.002526	0.02389
rs11078597	17	1618363	T	C		0.809464	0.016569	0.002559	9.49e-11	-0.00634	0.003355	0.058969	-0.0078	0.001782	1.2e-05	-0.01601	0.003181	4.8e-07	0.010111	0.002257	7.45e-06	0.009895	0.003167	0.00178
rs4516268	17	1846831	A	C		0.191449	-0.0167	0.002544	5.14e-11	0.012335	0.003285	0.000173	-0.00185	0.001752	0.290679	-0.0086	0.003125	0.005897	-0.01965	0.002048	8.51e-22	-0.01178	0.003147	0.000182
rs178826	17	16083684	T	C		0.554757	0.01629	0.002028	9.65e-16	-0.00753	0.002641	0.004339	0.001853	0.001398	0.185117	0.002795	0.002496	0.262736	0.012518	0.001917	6.62e-11	0.005814	0.002486	0.019354
rs1557812	17	36034365	A	G		0.227648	0.013777	0.002395	8.86e-09	-0.00628	0.0031	0.042672	0.001996	0.001647	0.225642	0.00255	0.002939	0.385736	0.00199	0.002068	0.336034	0.004817	0.00294	0.10132
rs2269842	17	36059246	A	C		0.7151	-0.02001	0.002239	3.98e-19	0.011252	0.002925	0.000119	-0.00161	0.001545	0.297766	-0.0036	0.002757	0.191088	-0.00795	0.002287	0.000508	-0.00489	0.002717	0.07203
rs17138478	17	36073320	A	C		0.129052	0.028834	0.003004	8.03e-22	-0.00594	0.003908	0.128451	0.007861	0.002072	0.000148	0.004257	0.003698	0.249636	0.004301	0.002837	0.12946	0.006894	0.003638	0.058082
rs3169572	17	38077412	A	G		0.038316	-0.02949	0.005226	1.68e-08	0.012309	0.006631	0.063429	-0.00678	0.00353	0.054912	-0.00928	0.006299	0.140801	-0.01152	0.004286	0.007191	-0.00606	0.006793	0.372006
rs8072566	17	40476363	A	G		0.208912	-0.01754	0.002486	1.71e-12	0.003388	0.003328	0.308708	-0.00071	0.001758	0.685361	0.005707	0.003137	0.068881	0.000617	0.00254	0.807981	-0.00073	0.003033	0.810091
rs684214	17	40696915	T	C		0.278563	0.01888	0.002255	5.57e-17	-0.02246	0.002919	1.43e-14	0.002734	0.001542	0.076113	0.018555	0.002751	1.54e-11	0.012986	0.002302	1.7e-08	0.0113	0.002837	6.82e-05
rs56017239	17	40989002	A	G		0.964511	-0.0353	0.005463	1.03e-10	0.017923	0.006969	0.010118	-0.01944	0.003682	1.3e-07	-0.03553	0.006571	6.42e-08	-0.01582	0.005578	0.004565	-0.02154	0.007935	0.006633
rs4794447	17	46180724	T	C		0.277786	0.014513	0.00225	1.12e-10	-0.00223	0.002923	0.446167	0.000732	0.001548	0.636233	-0.00343	0.002763	0.214019	0.016126	0.002189	1.77e-13	0.006156	0.002731	0.024153
rs3809780	17	46693443	T	C		0.494486	0.011596	0.002022	9.69e-09	0.000673	0.00263	0.798108	0.004247	0.001389	0.002228	0.000747	0.002479	0.763107	0.00814	0.002065	8.06e-05	0.001361	0.002497	0.585682
rs4643373	17	47123423	T	C		0.704339	0.017614	0.002199	1.13e-15	-0.01413	0.002848	6.94e-07	0.003077	0.001515	0.042298	0.011873	0.002704	1.13e-05	0.017614	0.001833	7.15e-22	0.010623	0.002739	0.000105
rs669686	17	47321231	T	C		0.558403	0.013312	0.002035	6.14e-11	-0.00862	0.002658	0.001176	0.006601	0.001403	2.54e-06	0.014103	0.002504	1.79e-08	0.006847	0.002079	0.000989	0.010057	0.002515	6.36e-05
rs67378767	17	57194237	T	G		0.220318	-0.01488	0.002439	1.04e-09	0.003878	0.00316	0.219772	-0.00236	0.001668	0.156408	-9.99e-05	0.002978	0.973227	-0.00724	0.00249	0.003652	-0.00059	0.003038	0.845808
rs2777895	17	57879610	A	G		0.460348	-0.0183	0.002028	1.79e-19	0.001127	0.002644	0.669931	-0.00436	0.001396	0.001789	0.002516	0.002491	0.312593	0.005887	0.002071	0.004471	0.008537	0.002467	0.000539
rs78638044	17	57974476	A	G		0.123697	-0.01691	0.00307	3.63e-08	-0.00728	0.003907	0.062311	-0.00246	0.002062	0.232423	0.013389	0.003681	0.000276	0.006747	0.003134	0.031324	0.005099	0.004057	0.208769
rs3785568	17	62023791	T	C		0.797537	0.014773	0.002497	3.28e-09	-0.00777	0.003262	0.017227	0.003725	0.001735	0.03178	0.007219	0.003096	0.019709	0.009376	0.002066	5.7e-06	0.006822	0.003067	0.026152
rs8178824	17	64224775	T	C		0.029418	0.059255	0.005981	3.88e-23	0.030681	0.00776	7.68e-05	0.00484	0.004088	0.236433	-0.05814	0.007297	1.6e-15	-0.00483	0.00611	0.429535	-0.00134	0.006655	0.840638
rs4468667	17	65903629	A	G		0.683355	-0.0138	0.002173	2.1e-10	0.012293	0.002871	1.85e-05	-0.00592	0.001516	9.51e-05	-0.01691	0.002705	4.13e-10	-0.01518	0.002219	7.96e-12	-0.01193	0.002607	4.7e-06
rs77542162	17	67081278	A	G	Yes	0.978444	-0.04798	0.006959	5.43e-12	-0.02729	0.008781	0.001887	-0.01656	0.004632	0.00035	0.026785	0.008269	0.001198	0.006022	0.0071	0.39635	0.002831	0.011055	0.797862
rs9905884	17	68257738	A	C		0.2511	0.01604	0.002313	4.12e-12	-0.00302	0.003022	0.317168	0.003304	0.001608	0.039888	0.00063	0.002869	0.826271	0.008123	0.001954	3.23e-05	0.005812	0.002794	0.037487
rs11870969	17	68405068	A	G		0.802689	0.015244	0.00254	1.94e-09	-0.0023	0.003275	0.482758	0.001134	0.001729	0.511898	-0.00352	0.003086	0.253962	0.008118	0.002593	0.001745	0.006565	0.003203	0.040363
rs4141160	17	68519314	A	G		0.348904	0.011973	0.002121	1.64e-08	-0.00981	0.002754	0.000365	0.001671	0.001454	0.25036	0.006433	0.002595	0.013171	0.003383	0.002166	0.118237	0.000268	0.002575	0.917161
rs1037171	17	72702978	A	G		0.70981	0.024963	0.002227	3.65e-29	-0.01248	0.002937	2.15e-05	0.00256	0.001551	0.098761	0.002573	0.002767	0.352419	-0.00047	0.002275	0.837186	-0.00207	0.002709	0.445113
rs11652717	17	73123081	T	C		0.280231	-0.01557	0.00225	4.59e-12	0.006481	0.002928	0.026834	-0.00443	0.001546	0.004117	-0.00584	0.002759	0.034338	-0.00273	0.002298	0.235701	-0.00041	0.002688	0.8792
rs7217663	17	76285388	T	C		0.10521	-0.01833	0.003294	2.65e-08	0.003938	0.004303	0.360101	-0.00567	0.002272	0.012578	-0.00368	0.004055	0.363554	-0.00429	0.003364	0.201758	0.003542	0.003895	0.363201
rs72894780	17	76325388	T	G		0.193227	0.014489	0.00256	1.51e-08	-0.00106	0.003266	0.746017	0.004201	0.001725	0.014852	0.000638	0.003078	0.83566	0.000278	0.002613	0.915331	0.003164	0.003245	0.329638
rs11658216	17	76344918	T	C		0.725449	0.022713	0.002265	1.13e-23	-0.00696	0.002958	0.018547	0.005735	0.001561	0.000239	0.004597	0.002786	0.099001	0.000356	0.002313	0.877648	0.004045	0.002752	0.141636
rs116994828	17	76347598	T	C		0.032515	0.035478	0.005698	4.79e-10	-0.01164	0.007402	0.11584	0.00704	0.003907	0.071551	0.004445	0.006973	0.523864	0.003448	0.005821	0.553559	0.000389	0.007807	0.960279
rs41522945	17	76354126	T	C		0.061202	-0.02308	0.004218	4.43e-08	0.030122	0.005417	2.69e-08	0.00188	0.002859	0.510721	-0.01509	0.005104	0.003104	-0.00509	0.004308	0.237462	-0.00633	0.00539	0.240361
rs6501207	17	76364099	T	C		0.273728	0.024639	0.002267	1.61e-27	-0.01081	0.00297	0.000273	0.001906	0.001568	0.224306	0.000789	0.002799	0.778175	0.003419	0.002315	0.139646	0.00654	0.00272	0.016215
rs8072632	17	76397830	T	C		0.396939	-0.01155	0.002066	2.28e-08	-0.02799	0.002689	2.25e-25	-0.01076	0.00142	3.56e-14	0.016884	0.002534	2.66e-11	0.005924	0.00211	0.004979	0.007008	0.002537	0.005733
rs2542170	18	12800820	T	C		0.439806	-0.02233	0.002021	2.27e-28	0.010098	0.002636	0.000127	-0.00226	0.001403	0.106839	-0.00213	0.002503	0.393816	-0.00379	0.001712	0.026792	-0.00683	0.002463	0.005549
rs7227207	18	12819616	T	C		0.287698	-0.01394	0.002216	3.15e-10	0.00674	0.0029	0.020114	-0.00185	0.001544	0.22979	-0.00236	0.002755	0.391812	-0.00184	0.001855	0.322088	-0.00047	0.002694	0.861819
rs12961799	18	12904399	T	C		0.728213	-0.01776	0.002249	2.9e-15	0.006375	0.002902	0.028042	-0.0034	0.001548	0.027986	-0.00335	0.002761	0.225184	-0.00844	0.001813	3.19e-06	-0.00471	0.002719	0.083054
rs7234163	18	13000975	T	C		0.433513	0.012891	0.002024	1.92e-10	-0.00582	0.002631	0.027027	0.00248	0.001401	0.076644	0.003945	0.002499	0.114385	0.007017	0.001718	4.39e-05	0.008144	0.002462	0.000942
rs68006216	18	13757553	T	G		0.339766	0.012685	0.002134	2.77e-09	0.001038	0.002779	0.7088	-0.00115	0.001467	0.433982	-0.0108	0.002618	3.73e-05	0.000122	0.002179	0.955502	-0.00371	0.002577	0.150428
rs9951447	18	20009691	T	C	Yes	0.602641	0.011829	0.002045	7.32e-09	-0.00408	0.002659	0.124723	0.00457	0.001419	0.001278	0.006156	0.002531	0.015007	0.004641	0.00164	0.004649	0.004695	0.002489	0.059294
rs2236707	18	21114997	T	C	Yes	0.453928	-0.01371	0.002015	1.01e-11	0.01859	0.002614	1.14e-12	-0.00106	0.001391	0.444291	-0.01525	0.002482	7.98e-10	-0.01773	0.001701	2.01e-25	-0.01324	0.002473	8.61e-08
rs2339102	18	23797853	T	C		0.478469	0.012791	0.002017	2.28e-10	-0.00872	0.002623	0.000887	0.000338	0.00139	0.807998	0.002696	0.002481	0.277175	0.010029	0.001912	1.57e-07	-0.00209	0.002484	0.400667
rs2052607	18	40788387	A	G		0.347973	-0.01362	0.002106	9.87e-11	0.011089	0.002742	5.26e-05	-0.00207	0.00146	0.155279	-0.0085	0.002605	0.001097	-0.01282	0.001781	6.16e-13	-0.00569	0.002563	0.026511
rs12965052	18	45665900	A	G		0.635011	0.012729	0.002099	1.33e-09	-0.00518	0.002728	0.057663	0.001979	0.00144	0.169562	0.002006	0.002571	0.435139	0.005618	0.002144	0.008787	0.002054	0.002582	0.426359
rs55855238	18	55089715	T	C		0.368079	-0.02425	0.002096	5.75e-31	0.008221	0.002758	0.002877	-0.00571	0.001456	8.84e-05	-0.00476	0.002599	0.067145	-0.00017	0.00214	0.938298	-0.00343	0.002529	0.175305
rs117369509	18	55091500	A	G		0.935374	0.025402	0.004111	6.43e-10	-0.00398	0.005447	0.464859	0.008907	0.002874	0.001939	0.005158	0.00513	0.314668	-0.00776	0.004199	0.064596	0.007861	0.004895	0.108261
rs1893514	18	57687573	A	G		0.251067	-0.01443	0.002308	4.01e-10	0.015249	0.002989	3.36e-07	-0.00238	0.001595	0.135597	-0.01375	0.002844	1.35e-06	-0.01771	0.001898	1.03e-20	-0.01188	0.002823	2.57e-05
rs10871777	18	57851763	A	G		0.760417	-0.02564	0.002345	7.63e-28	0.035461	0.00306	4.7e-31	0.006402	0.001633	8.84e-05	-0.01566	0.002913	7.62e-08	-0.05077	0.001845	1.09e-166	-0.02606	0.002902	2.73e-19
rs9675376	18	57969244	A	G		0.277732	0.01615	0.002235	4.97e-13	-0.02465	0.002895	1.64e-17	-0.00404	0.001544	0.008842	0.012367	0.002754	7.11e-06	0.033731	0.001776	1.77e-80	0.014861	0.002802	1.13e-07
rs2229616	18	58039276	T	C		0.019895	-0.06265	0.007173	2.46e-18	0.078516	0.009261	2.28e-17	0.009673	0.004936	0.050043	-0.03897	0.008805	9.59e-06	-0.10492	0.00598	6.44e-69	-0.06866	0.009496	4.82e-13
rs17066856	18	58049656	T	C		0.89951	0.018535	0.003329	2.57e-08	-0.02736	0.004508	1.3e-09	-0.00429	0.002407	0.074546	0.013464	0.004293	0.001711	0.032983	0.002578	1.74e-37	0.022305	0.003994	2.35e-08
rs12962814	18	58178755	T	C		0.268978	-0.01309	0.002279	9.2e-09	0.011421	0.002963	0.000116	3.64e-05	0.001564	0.981428	-0.00527	0.002791	0.058905	-0.01066	0.002328	4.62e-06	-0.00857	0.002771	0.001987
rs59737437	19	2671100	T	C		0.267867	-0.01447	0.002282	2.29e-10	0.012655	0.002962	1.93e-05	0.001923	0.001564	0.218793	-0.0022	0.002791	0.430238	-0.01064	0.002331	4.95e-06	-0.00632	0.002797	0.02383
rs11667234	19	11019581	A	C		0.044943	0.032208	0.004842	2.91e-11	0.007987	0.006126	0.192332	0.018383	0.003265	1.79e-08	0.006699	0.005824	0.250073	0.005889	0.004057	0.146645	-0.00131	0.006253	0.833936
rs56289821	19	11188247	A	G		0.115997	-0.02676	0.003156	2.27e-17	-0.04438	0.004071	1.13e-27	-0.04246	0.002149	7.18e-87	-0.01435	0.003837	0.000184	0.006991	0.003223	0.030072	-0.00478	0.00388	0.217706
rs4804572	19	11277074	T	C		0.398624	0.013901	0.002053	1.28e-11	-0.00255	0.002671	0.340476	0.008418	0.001418	2.93e-09	0.009992	0.002531	7.89e-05	0.005288	0.001823	0.003721	0.003053	0.002514	0.224509
rs1985157	19	18513594	T	C		0.588428	-0.01628	0.002054	2.24e-15	0.004936	0.002671	0.064574	-0.00506	0.00141	0.000334	-0.00503	0.002517	0.045844	-0.00192	0.002097	0.35972	-0.00217	0.002517	0.387823
rs1688043	19	35553341	T	C		0.928399	-0.02509	0.003883	1.04e-10	-0.00499	0.005235	0.340226	0.001434	0.002792	0.607474	0.022828	0.00498	4.57e-06	-0.0064	0.003202	0.045465	0.004583	0.004812	0.340933
rs7254601	19	36147315	A	G		0.756576	0.012897	0.002338	3.45e-08	-0.00752	0.00304	0.013321	0.003191	0.001618	0.048597	0.006508	0.002887	0.024191	0.005783	0.001933	0.00277	0.001133	0.002862	0.692237
rs34410821	19	38007105	T	C		0.482081	0.01229	0.002023	1.23e-09	-0.00566	0.00263	0.031533	-0.001	0.001389	0.472924	-0.00271	0.002478	0.27367	0.003512	0.002066	0.089106	0.003429	0.002475	0.165914
rs11666245	19	38229926	A	G		0.047906	-0.03678	0.004697	4.88e-15	0.01393	0.006179	0.024177	-0.0075	0.00329	0.022661	-0.00655	0.005869	0.264706	0.000649	0.003897	0.867785	-0.00593	0.005928	0.317242
rs4239504	19	40728036	T	C		0.730093	-0.01549	0.002277	1.03e-11	0.003849	0.00296	0.193379	-0.00336	0.001563	0.031746	-0.00143	0.002789	0.608018	-0.00507	0.002325	0.029356	-0.0015	0.002762	0.586545
rs56113850	19	41353107	T	C		0.430235	-0.01645	0.002041	7.6e-16	0.006476	0.002662	0.014985	-0.00143	0.001406	0.308145	-0.00293	0.002509	0.242789	-0.01058	0.002085	3.91e-07	-0.04714	0.002516	2.36e-78
rs117824460	19	41371480	A	G		0.973055	0.044556	0.006242	9.47e-13	-0.00018	0.007968	0.981696	0.004354	0.00421	0.301042	-0.01114	0.007513	0.13808	0.013035	0.006368	0.040673	0.102987	0.008243	8.09e-36
rs7253196	19	44711465	A	G		0.462046	-0.0142	0.002027	2.44e-12	0.000233	0.00264	0.929597	-0.00386	0.001394	0.005655	0.000459	0.002488	0.853502	-0.00643	0.00207	0.001908	-0.00319	0.002498	0.202146
rs80257887	19	45020859	A	G		0.034299	-0.03492	0.005554	3.21e-10	0.011618	0.007054	0.099521	-0.00301	0.003724	0.41957	0.000988	0.006648	0.88189	-0.00762	0.005672	0.178916	-0.01379	0.007201	0.055571
rs846881	19	45078553	A	C		0.780557	-0.01715	0.002442	2.15e-12	0.00855	0.003173	0.007043	-0.00252	0.001675	0.132595	-0.00425	0.00299	0.15496	-0.00677	0.002494	0.006675	-0.00564	0.003076	0.066734
rs2301274	19	45146402	T	C		0.747693	-0.0156	0.002327	2.04e-11	0.010198	0.003066	0.00088	-0.00087	0.001619	0.59216	-0.0037	0.002889	0.200044	-0.00527	0.002377	0.026577	-0.00264	0.002848	0.353723
rs2965164	19	45202052	T	C		0.357166	0.021389	0.00209	1.39e-24	-0.00467	0.002736	0.088087	0.000714	0.001459	0.624611	-0.00557	0.002603	0.032323	0.005306	0.00171	0.001915	0.00699	0.002561	0.006339
rs111740474	19	45223490	A	G		0.014004	-0.07426	0.008602	5.95e-18	0.019698	0.01091	0.071005	-0.00853	0.005754	0.138264	0.004423	0.010271	0.66674	-0.01629	0.008786	0.063714	-0.00519	0.012001	0.665389
rs2965109	19	45225345	T	C		0.371964	0.014632	0.002071	1.62e-12	-0.01156	0.002703	1.88e-05	-0.00171	0.001442	0.236053	0.001882	0.002573	0.464336	0.007894	0.001646	1.63e-06	0.009394	0.002531	0.000206
rs74607435	19	45235700	T	C		0.951157	-0.02605	0.004689	2.77e-08	0.013948	0.005961	0.019285	0.001472	0.00315	0.640203	0.000783	0.005622	0.88921	-0.01137	0.004786	0.017483	-0.02055	0.005967	0.000573
rs8103315	19	45254168	A	C		0.129741	-0.03183	0.002984	1.43e-26	0.018359	0.003807	1.42e-06	-0.00329	0.002027	0.105049	-0.00866	0.003617	0.016677	-0.01077	0.002444	1.04e-05	-0.01194	0.003719	0.001327
rs10425556	19	45259871	T	G		0.070565	0.025149	0.003947	1.86e-10	-0.0027	0.00551	0.624675	-0.00241	0.002906	0.407749	-0.01682	0.005186	0.001183	0.005718	0.004035	0.156454	0.000365	0.004677	0.937872
rs140824606	19	45311084	A	G		0.024582	-0.0789	0.006527	1.23e-33	0.020965	0.008347	0.012012	0.007278	0.004413	0.099115	0.033692	0.007874	1.88e-05	-0.02153	0.006664	0.001237	-0.01769	0.009127	0.052594
rs28399637	19	45324138	A	G		0.306724	-0.04044	0.002192	5.41e-76	0.020052	0.002827	1.32e-12	-0.00404	0.001492	0.00676	-0.00671	0.002664	0.011796	-0.0101	0.002238	6.48e-06	-0.01381	0.002743	4.83e-07
rs147711004	19	45337918	A	G		0.034714	-0.16142	0.005522	7.1e-188	0.022714	0.006965	0.00111	-0.02984	0.003678	4.96e-16	0.007907	0.006563	0.228296	-0.03874	0.005632	6.07e-12	-0.03925	0.007554	2.03e-07
rs55840414	19	45343579	A	G		0.116139	0.035998	0.003155	3.69e-30	0.001747	0.004047	0.666014	-0.00482	0.002137	0.024106	-0.03039	0.003815	1.63e-15	0.009037	0.003221	0.005023	0.00538	0.003835	0.160623
rs10410835	19	45358353	T	C		0.482108	0.033684	0.002023	2.9e-62	-0.00982	0.002633	0.000193	0.005163	0.00139	0.000204	0.000732	0.002481	0.767985	0.004369	0.002066	0.034455	0.002708	0.002494	0.277585
rs41290100	19	45370941	T	C		0.027968	0.048318	0.00613	3.22e-15	0.007994	0.00797	0.315884	-0.00027	0.004207	0.948553	-0.03679	0.007509	9.61e-07	0.002752	0.006257	0.66008	-0.00361	0.006847	0.598293
rs150639620	19	45381292	T	G		0.051885	0.054248	0.004557	1.13e-32	0.004637	0.005942	0.435177	-0.00455	0.003135	0.147006	-0.04316	0.005596	1.24e-14	0.015316	0.004653	0.000997	0.00996	0.005461	0.068182
rs6859	19	45382034	A	G		0.419072	-0.03733	0.002029	1.31e-75	0.014039	0.002634	9.78e-08	-0.00496	0.001405	0.000418	-0.00323	0.002506	0.1979	-0.0068	0.001627	2.93e-05	-0.00633	0.002494	0.01116
rs79701229	19	45384931	A	G		0.01321	-0.14781	0.008853	1.37e-62	0.020707	0.011341	0.067885	-0.01439	0.005967	0.015875	0.033596	0.010653	0.001612	-0.0241	0.009044	0.007717	-0.01478	0.012463	0.235727
rs11556510	19	45394819	T	G		0.983653	-0.0654	0.007971	2.29e-16	-0.00391	0.010139	0.699508	-0.00748	0.005364	0.16315	0.026322	0.009576	0.005982	-0.01002	0.008127	0.21768	-0.01205	0.009871	0.222057
rs117264457	19	45404432	A	G		0.023288	0.074064	0.006702	2.15e-28	-0.01733	0.008425	0.039627	-0.00897	0.004445	0.043598	-0.0385	0.007933	1.22e-06	0.015766	0.006842	0.021215	0.006953	0.010286	0.499046
rs1081105	19	45412955	A	C		0.97183	0.174457	0.006109	2.17e-179	-0.04107	0.007985	2.7e-07	-0.0058	0.004218	0.169008	-0.06501	0.007528	5.86e-18	0.03686	0.006235	3.39e-09	0.029806	0.007816	0.000137
rs72654472	19	45414392	T	G		0.025821	0.063765	0.006373	1.44e-23	0.002298	0.008132	0.77751	-0.0026	0.00429	0.544011	-0.0443	0.007656	7.18e-09	-0.00376	0.006511	0.563124	-0.01674	0.008403	0.046283
rs584007	19	45416478	A	G		0.360646	0.076439	0.0021	4.15e-290	0.003059	0.002735	0.263324	-0.00714	0.001448	8.17e-07	-0.06047	0.002584	4.15e-121	0.006362	0.002056	0.001975	-0.00291	0.002579	0.258743
rs1064725	19	45422561	T	G		0.958732	-0.04321	0.005081	1.83e-17	-0.01427	0.006663	0.032212	0.003522	0.003514	0.316253	0.045837	0.006272	2.71e-13	-0.00387	0.005187	0.456063	-0.00584	0.006352	0.3576
rs113345881	19	45431636	A	G		0.890629	0.025746	0.003238	1.86e-15	0.032967	0.004322	2.39e-14	-0.0109	0.002285	1.82e-06	-0.07152	0.004078	7.04e-69	-0.00588	0.003308	0.075469	-0.01156	0.003999	0.003845
rs12709886	19	45449693	T	C		0.033288	0.033128	0.005634	4.11e-09	-0.00967	0.007149	0.176152	-0.0049	0.003774	0.194194	-0.01774	0.006736	0.008451	0.009322	0.005753	0.105146	-0.00745	0.007758	0.337219
rs10420434	19	45451190	A	G		0.049377	0.042977	0.004665	3.19e-20	0.022525	0.006209	0.000286	0.01171	0.003275	0.00035	-0.02701	0.005846	3.85e-06	-0.00116	0.004763	0.808021	0.004849	0.00575	0.3991
rs74359223	19	45522289	A	G		0.012845	-0.06706	0.008976	7.95e-14	0.056862	0.01181	1.48e-06	0.046156	0.006235	1.34e-13	0.06224	0.011134	2.27e-08	-0.01829	0.009183	0.04641	-0.0156	0.012168	0.199961
rs4803791	19	45523583	A	G		0.231783	-0.01579	0.002395	4.31e-11	0.009729	0.003155	0.002041	0.008047	0.001666	1.36e-06	0.014137	0.002973	1.99e-06	-0.00349	0.002446	0.154059	-0.00075	0.002886	0.793888
rs142380271	19	45525038	A	G		0.98771	0.059632	0.009174	8.01e-11	-0.03083	0.011693	0.008376	-0.00281	0.006188	0.649621	-0.0039	0.011048	0.723819	0.030884	0.009365	0.000974	0.022908	0.012342	0.063447
rs76856627	19	45543755	A	G		0.968483	0.034565	0.005785	2.3e-09	-0.00497	0.007305	0.496267	0.002969	0.003859	0.441593	-0.0077	0.006887	0.263602	0.003038	0.00591	0.60723	0.014787	0.007607	0.051892
rs112481437	19	45549135	A	G		0.027682	-0.05495	0.006161	4.71e-19	0.01271	0.007845	0.105206	-0.00592	0.004146	0.153076	0.005516	0.007399	0.455936	-0.01255	0.00629	0.046066	-0.0121	0.008611	0.159943
rs147188206	19	45552587	T	C		0.989802	0.076471	0.01006	2.93e-14	-0.02298	0.012646	0.069155	0.012696	0.006686	0.057589	0.004712	0.011929	0.692809	-0.00257	0.010273	0.802299	0.013471	0.012112	0.266049
rs9653111	19	45592475	T	C		0.128585	0.028083	0.003019	1.4e-20	-0.01276	0.003893	0.001046	-0.00416	0.002055	0.042884	-0.00948	0.003667	0.009722	0.010476	0.003083	0.00068	0.007891	0.003936	0.044986
rs7248421	19	45606125	T	C		0.092773	-0.02953	0.003484	2.33e-17	0.009933	0.004532	0.0284	0.000142	0.002394	0.952746	0.006361	0.004273	0.136629	-0.00187	0.003558	0.598843	-0.00866	0.004117	0.035381
rs7249570	19	45710539	T	C		0.171192	-0.02038	0.002683	3.11e-14	0.011428	0.003561	0.001332	-0.00308	0.001881	0.101516	-0.00615	0.003357	0.067116	-0.00676	0.002742	0.013623	-0.00528	0.00328	0.107195
rs183110257	19	45713116	A	C		0.985997	0.055151	0.008602	1.44e-10	-0.03592	0.011069	0.001175	-0.00223	0.005848	0.70275	0.003912	0.010439	0.707876	0.027558	0.008786	0.001709	0.016041	0.011492	0.162764
rs62118504	19	45734751	A	G		0.61042	-0.0256	0.002073	4.85e-35	0.010103	0.002691	0.000174	-0.0044	0.001421	0.001951	-0.00484	0.002536	0.056481	-0.01273	0.002117	1.83e-09	-0.00855	0.002556	0.000822
rs238406	19	45868309	T	G		0.445578	-0.01369	0.002019	1.18e-11	0.004002	0.002619	0.126472	-0.00464	0.001394	0.000861	-0.00515	0.002487	0.038453	-0.00416	0.001704	0.014635	-0.00381	0.002496	0.127368
rs12608620	19	46074217	T	C		0.329678	0.012515	0.002137	4.71e-09	-0.00587	0.002758	0.033425	0.00053	0.001466	0.717459	0.000678	0.002616	0.795616	0.006861	0.001861	0.000227	0.006612	0.002701	0.014369
rs10775545	19	46139000	A	G		0.498378	0.011312	0.002021	2.19e-08	-0.01101	0.00263	2.86e-05	0.001325	0.001389	0.340043	0.00813	0.002479	0.001038	0.008854	0.002064	1.79e-05	0.00641	0.002492	0.010109
rs74369341	19	46397888	T	G		0.887213	0.020842	0.003195	6.9e-11	0.031207	0.004091	2.37e-14	0.021116	0.002159	1.35e-22	-0.00632	0.003853	0.100943	-0.00165	0.003262	0.613176	-0.00598	0.004082	0.143222
rs4239538	19	46878989	A	G		0.299484	0.014513	0.00219	3.46e-11	-0.00117	0.002818	0.678206	-0.00398	0.0015	0.008004	-0.01417	0.002676	1.2e-07	0.003281	0.00185	0.076062	-0.00016	0.002748	0.952598
rs601338	19	49206674	A	G		0.500678	0.022677	0.002007	1.31e-29	0.002475	0.002609	0.342743	0.018879	0.001388	4.14e-42	0.017877	0.002477	5.35e-13	-0.00419	0.001703	0.013827	-0.00049	0.002476	0.842454
rs12459419	19	51728477	T	C		0.313856	-0.01976	0.002178	1.19e-19	0.009728	0.002807	0.000528	-0.00234	0.001482	0.113956	-0.00327	0.002645	0.21685	-0.00484	0.002224	0.029685	-0.00202	0.002722	0.45823
rs6050215	20	24948737	T	C		0.970038	0.03358	0.005875	1.1e-08	-0.0147	0.007422	0.047704	0.012705	0.003956	0.001322	0.022788	0.007059	0.001245	0.026668	0.00473	1.71e-08	0.03248	0.008512	0.000136
rs2261790	20	25262789	T	C		0.553194	-0.01886	0.002033	1.74e-20	0.003251	0.002645	0.21906	-0.0064	0.001397	4.55e-06	-0.00512	0.002493	0.039978	-0.01182	0.002076	1.24e-08	-0.00778	0.002478	0.001696
rs2207132	20	39142516	A	G		0.032	0.053851	0.005743	6.75e-21	0.00069	0.00736	0.925344	0.05055	0.003891	1.37e-38	0.058416	0.006946	4.08e-17	-0.02493	0.005864	2.13e-05	0.010388	0.006567	0.113674
rs6129631	20	39190359	T	C		0.370414	-0.01222	0.002093	5.31e-09	-0.00428	0.002718	0.115513	-0.01228	0.001435	1.15e-17	-0.01025	0.002561	6.27e-05	0.008171	0.002137	0.000132	-0.0034	0.002589	0.189481
rs6072249	20	39656342	A	G		0.519313	-0.01496	0.002023	1.42e-13	-0.00107	0.002634	0.684215	-0.01245	0.001391	3.51e-19	-0.01275	0.002482	2.77e-07	-0.0018	0.002066	0.382846	-0.00073	0.002467	0.767196
rs736820	20	43034016	A	G		0.373472	0.013173	0.002089	2.89e-10	0.001689	0.002713	0.533586	0.002188	0.001433	0.126816	-0.00478	0.002557	0.061731	0.00734	0.002134	0.000582	0.002917	0.002604	0.262716
rs1800961	20	43042364	T	C		0.030263	-0.09182	0.005852	1.77e-55	-0.09509	0.007467	3.79e-37	-0.08369	0.00398	3.55e-98	0.00012	0.007099	0.986552	0.002113	0.004506	0.639059	-0.00141	0.007417	0.849164
rs4810479	20	44545048	T	C		0.740069	0.017272	0.002282	3.74e-14	0.045589	0.003008	7.15e-52	0.008662	0.001606	6.83e-08	-0.04163	0.002864	7.13e-48	0.007749	0.001866	3.28e-05	-0.00611	0.002788	0.028488
[truncated: 20 more rows]

## Sheet: Supplementary Data 5
Supplementary Data 5. C-reactive protein 41 additional independent signals (P < 5e-8) indicated by the bivariate MTAG analyses
[truncated: 43 more rows]

[truncated: 11 more sheets: Supplementary Data 6, Supplementary Data 7, Supplementary Data 8, Supplementary Data 9, Supplementary Data 10, Supplementary Data 11, Supplementary Data 12, Supplementary Data 13, Supplementary Data 14, Supplementary Data 15, Supplementary Data 16]
